# Supplementary material for: 12-Acetyl-6-hy­droxy-3,3,9,9-tetra­methyl­furo[3,4-b]pyrano[3,2-h]xanthene-7,11(3H,9H)-dione
Source: Acta Crystallogr Sect E Struct Rep Online. 2010 Nov 27;66(Pt 12):o3331–2. doi: 10.1107/S1600536810048592 (PMC3011782; doi:10.1107/S1600536810048592)
Supplement: Supplementary file 2 [file e-66-o3331-Isup2.hkl]

data_I
#  1042_TSH34 in C2/c #15                  
_audit_creation_date        "10-09-21"
_audit_creation_method      CRYSTALS 

_cell_length_a                    36.511(2)
_cell_angle_alpha                 90
_cell_length_b                    5.3275(2)
_cell_angle_beta                  96.318(5)
_cell_length_c                    20.0218(8)
_cell_angle_gamma                 90

# NOTE FO on scale of Fc,      0.35515
# Status flags: 
#    o - used in refinement 
#    < - excluded by I/sigmaI cutoff 
#    x - excluded for another reason  

loop_
_refln_index_h
_refln_index_k
_refln_index_l
_refln_F_squared_meas
_refln_F_squared_calc
_refln_F_squared_sigma
_refln_observed_status
   4   0   0    40488.36        0.00       70.52 x
   6   0   0     4109.68        0.00       29.12 x
   8   0   0   110274.56   105705.49      667.04 o
  10   0   0     2831.65     2499.86       28.87 o
  12   0   0     6663.58     7231.46       24.24 o
  14   0   0      440.70      495.25        9.85 o
  16   0   0     2463.46     2412.95       21.89 o
  18   0   0    16985.34    17169.18       48.28 o
  20   0   0     3194.63     3280.61       27.99 o
  22   0   0    27626.51    26431.06      102.06 o
  24   0   0       66.15       67.99       11.72 o
  26   0   0    22907.29    21687.23      105.24 o
  28   0   0      463.80      461.62       21.44 o
  30   0   0      252.10      322.11       14.46 o
  32   0   0        1.74        0.19       20.63 o
  34   0   0      282.89      296.01       17.08 o
  36   0   0     2623.83     2492.94       33.11 o
  38   0   0      340.18      337.32       17.41 o
  40   0   0       25.07       18.63        8.85 o
  42   0   0      215.42      238.00       10.77 o
  44   0   0       95.89       80.91        8.98 o
   1   1   0     1383.54        0.00       13.45 x
   3   1   0    10170.26    10425.61       33.73 o
   5   1   0    92322.21    91058.02      107.89 o
   7   1   0    53031.93    55800.92       77.56 o
   9   1   0    74853.69    73020.78       76.19 o
  11   1   0      883.22      814.50        9.04 o
  13   1   0     5268.71     5174.79       30.56 o
  15   1   0        8.83        0.38        8.53 o
  17   1   0    14816.82    13112.74       56.21 o
  19   1   0     5522.79     5592.34       39.33 o
  21   1   0     3809.20     3519.99       34.82 o
  23   1   0      928.71      713.28       25.95 o
  25   1   0     1209.52     1216.60       20.66 o
  27   1   0       86.36       99.43       15.90 o
  29   1   0       27.78       36.99        8.78 o
  31   1   0      272.51      258.89       13.22 o
  33   1   0     3555.34     3614.61       21.15 o
  35   1   0       28.73       29.71        8.20 o
  37   1   0      399.16      400.08       10.32 o
  39   1   0        0.13        3.31       12.36 o
  41   1   0      459.70      463.89       10.86 o
  43   1   0     2717.18     2309.37       22.95 o
   0   2   0      739.82      627.33       14.60 o
   2   2   0     6144.36     5516.77       25.53 o
   4   2   0     4488.97     4359.07       33.44 o
   6   2   0     4858.11     4705.33       34.72 o
   8   2   0      278.52      238.38        9.06 o
  10   2   0      178.56      156.57        8.66 o
  12   2   0      340.71      312.51       10.48 o
  14   2   0     2545.79     2367.74       22.12 o
  16   2   0     8479.78     8634.20       59.10 o
  18   2   0     5950.72     5254.49       54.85 o
  20   2   0      726.19      779.35       24.57 o
  22   2   0     1024.10     1063.02       28.26 o
  24   2   0      119.77       84.92       18.39 o
  26   2   0      153.79      169.42       19.15 o
  28   2   0      333.16      340.53        7.97 o
  30   2   0      104.10      135.66        6.86 o
  32   2   0      133.50      129.85        9.58 o
  34   2   0      423.00      501.36       12.48 o
  36   2   0       86.80      106.77        8.48 o
  38   2   0     3371.39     3318.37       18.92 o
  40   2   0      165.30      146.30        9.05 o
  42   2   0      204.91      216.86        6.69 o
   1   3   0     2460.18     2141.85       25.32 o
   3   3   0      574.64      471.61       14.88 o
   5   3   0     2393.58     2096.48       31.73 o
   7   3   0     1121.82     1130.75       16.88 o
   9   3   0      639.41      613.96       14.07 o
  11   3   0     3898.01     3811.21       29.63 o
  13   3   0      106.30      113.77       11.16 o
  15   3   0      111.97      107.90       11.36 o
  17   3   0      479.98      521.91       15.01 o
  19   3   0      174.53       30.58       21.08 o
  21   3   0      259.40       39.79       24.48 o
  23   3   0      862.25     1002.42       12.83 o
  25   3   0      704.56      531.33       15.44 o
  27   3   0     1195.04     1251.26       17.18 o
  29   3   0     1320.35     1358.23       17.84 o
  31   3   0       68.89       47.33       10.09 o
  33   3   0       -0.53        2.94        5.70 o
  35   3   0        5.81        1.13        7.47 o
  37   3   0      648.66      612.59       10.01 o
  39   3   0       59.27       50.83        7.59 o
   0   4   0     1804.41     1776.59       33.93 o
   2   4   0       66.09       38.01       13.03 o
   4   4   0     1276.95     1302.18       23.88 o
   6   4   0      360.00      327.11       15.55 o
   8   4   0      572.58      569.00       17.91 o
  10   4   0      296.52      358.77       17.32 o
  12   4   0      559.37      575.96       14.35 o
  14   4   0       77.38       75.00        8.54 o
  16   4   0      867.47      852.84       13.58 o
  18   4   0     1248.06     1323.59       15.59 o
  20   4   0      370.36      439.80       12.45 o
  22   4   0       13.35        0.05        9.89 o
  24   4   0       46.04        1.06       11.92 o
  26   4   0      176.16      140.74       12.26 o
  28   4   0      440.89      472.55       13.71 o
  30   4   0      175.22      198.45       10.67 o
  32   4   0      103.05       69.36        9.33 o
  34   4   0      311.84      366.01        7.67 o
   1   5   0      781.46      809.00        9.76 o
   3   5   0       10.34       11.71        6.76 o
   5   5   0     1815.76     1798.79       21.48 o
   7   5   0      776.31      791.79       13.84 o
   9   5   0     1171.24     1242.17       18.52 o
  11   5   0       78.66       98.11       10.49 o
  13   5   0      235.90      275.05       12.51 o
  15   5   0     1750.00     1884.28       18.39 o
  17   5   0       13.98        0.38        9.95 o
  19   5   0        2.83        1.28        9.17 o
  21   5   0      338.17      362.45       17.83 o
  23   5   0      348.17      419.13       13.84 o
  25   5   0      381.85      353.62        9.65 o
  27   5   0      498.68      527.32       11.76 o
  29   5   0       28.00       39.69        9.41 o
   0   6   0     3249.24     3102.39       37.85 o
   2   6   0       38.29       45.62        9.34 o
   4   6   0      266.66      253.01       12.75 o
   6   6   0     2240.33     2105.14       19.87 o
   8   6   0      979.98      895.70       14.26 o
  10   6   0      349.70      369.54        8.94 o
  12   6   0      163.07      128.88        9.22 o
  14   6   0      744.50      732.29       15.15 o
  16   6   0       66.89       63.80        8.79 o
  18   6   0        5.18        7.65        7.01 o
 -43   1   1      304.39      291.10        7.54 o
 -41   1   1       42.59       44.25        7.11 o
 -39   1   1     1707.46     1498.18       15.86 o
 -37   1   1      661.19      617.51       12.99 o
 -35   1   1       -2.49        0.40        9.60 o
 -33   1   1       43.21       39.79       10.25 o
 -31   1   1     2153.21     2164.38       17.42 o
 -29   1   1       23.57        2.82        7.96 o
 -27   1   1      129.16       94.71       17.38 o
 -25   1   1      613.85      620.54       18.74 o
 -23   1   1     6670.37     6058.21       46.83 o
 -21   1   1       28.85       17.98        9.65 o
 -19   1   1     2271.07     1826.88       23.01 o
 -17   1   1      602.41      523.46       14.04 o
 -15   1   1       97.03       78.52        9.03 o
 -13   1   1     1556.25     1422.14       13.32 o
 -11   1   1    39148.48    36990.65       55.96 o
  -9   1   1    92700.20    86193.49      131.67 o
  -7   1   1    41456.73    38577.43       57.38 o
  -5   1   1    76812.58    74153.93      271.79 o
  -3   1   1     6305.77     6125.71       26.21 o
  -1   1   1     9289.08        0.00       31.62 x
   1   1   1       50.70        0.00        7.69 x
   3   1   1    21167.41    19675.66       48.90 o
   5   1   1       17.61       13.48        7.10 o
   7   1   1     1972.51     1643.00       14.42 o
   9   1   1    40893.05    38973.19       56.57 o
  11   1   1     3086.37     2927.73       16.86 o
  13   1   1     9808.04     8867.49       35.84 o
  15   1   1    19542.35    18646.67       53.79 o
  17   1   1    19022.52    16664.43       56.58 o
  19   1   1      403.68      353.79       12.96 o
  21   1   1      444.61      460.04       16.45 o
  23   1   1      531.91      556.78       17.60 o
  25   1   1      945.63     1044.50       21.68 o
  27   1   1       34.47       15.11       12.53 o
  29   1   1      287.63      339.66       12.76 o
  31   1   1      616.26      683.25       14.06 o
  33   1   1      107.19      120.93       10.15 o
  35   1   1      106.54       96.87        8.57 o
  37   1   1       19.68       15.86        8.01 o
  39   1   1        8.70        8.36        7.45 o
  41   1   1     1190.54     1102.18       13.44 o
  43   1   1      443.47      388.35       10.28 o
 -42   2   1        6.71        0.36        6.44 o
 -40   2   1       60.16       62.67        6.97 o
 -38   2   1       24.41       22.12        7.07 o
 -36   2   1     1473.00     1407.72       14.96 o
 -34   2   1      237.48      242.84       11.03 o
 -32   2   1      858.21      907.08       13.66 o
 -30   2   1      269.03      325.05        7.53 o
 -28   2   1      302.17      360.35        8.42 o
 -26   2   1     1035.54     1071.77       29.69 o
 -24   2   1     1120.97     1243.73       30.23 o
 -22   2   1      491.46      414.23       23.86 o
 -20   2   1     1879.84     1869.22       34.62 o
 -18   2   1    15894.67    15019.77       66.91 o
 -16   2   1     5813.78     5403.38       34.61 o
 -14   2   1    21345.35    19741.64       69.91 o
 -12   2   1     7546.36     7437.22       45.92 o
 -10   2   1      154.94       85.71        7.16 o
  -8   2   1       14.41        7.68        5.54 o
  -6   2   1      538.67      725.21        9.62 o
  -4   2   1     2544.07     2504.52       20.47 o
  -2   2   1    11491.17    11547.92       34.68 o
   0   2   1     1304.85     1386.50       11.22 o
   2   2   1       21.06        2.23        6.06 o
   4   2   1      205.04      202.53        8.11 o
   6   2   1     3011.90     2919.84       17.25 o
   8   2   1    24288.90    22691.55       80.06 o
  10   2   1     2050.26     1786.62       17.41 o
  12   2   1    15480.03    13320.74       57.87 o
  14   2   1     4163.59     4039.97       27.78 o
  16   2   1     2595.65     2782.56       35.93 o
  18   2   1     2662.27     2422.33       38.39 o
  20   2   1       20.56        1.81       15.23 o
  22   2   1       37.02       31.61       16.48 o
  24   2   1     2182.61     2241.26       39.62 o
  26   2   1      505.62      623.91       14.59 o
  28   2   1      824.39      896.63       11.66 o
  30   2   1        6.04        0.92        5.95 o
  32   2   1      261.27      302.14        9.80 o
  34   2   1      521.62      575.35       11.44 o
  36   2   1     1339.55     1294.24       14.32 o
  38   2   1      979.62      969.03       13.35 o
  40   2   1       23.20        4.79        9.53 o
  42   2   1     1408.11     1244.85       12.95 o
 -39   3   1        8.47        1.54        5.91 o
 -37   3   1        3.33       12.65        6.27 o
 -35   3   1       22.76       13.50        8.38 o
 -33   3   1      138.49      139.35       10.63 o
 -31   3   1     1415.26     1446.67       17.46 o
 -29   3   1     2709.49     2834.80       22.92 o
 -27   3   1     1143.52     1292.83       16.76 o
 -25   3   1     3995.90     3922.92       25.47 o
 -23   3   1      676.06      536.94       12.17 o
 -21   3   1     8495.19     8959.73       74.71 o
 -19   3   1     7833.93     8003.84       69.76 o
 -17   3   1      641.86      709.96       16.33 o
 -15   3   1      387.95      329.74       15.02 o
 -13   3   1        6.60       10.29        9.66 o
 -11   3   1     1000.98      954.44       16.50 o
  -9   3   1     1014.44      976.27       16.23 o
  -7   3   1     1670.08     1484.65       19.53 o
  -5   3   1      942.55     1038.13       17.52 o
  -3   3   1     3664.65     3581.56       38.15 o
  -1   3   1      588.57      554.47       18.51 o
   1   3   1     6010.38     5492.09       38.78 o
   3   3   1      596.88      413.09       13.13 o
   5   3   1      648.35      623.70       13.19 o
   7   3   1     2193.23     2040.20       22.06 o
   9   3   1      314.96      325.00       11.42 o
  11   3   1       21.01       29.16        8.34 o
  13   3   1      527.77      545.29       13.80 o
  15   3   1       20.31       12.05       10.16 o
  17   3   1     3302.79     3231.11       36.02 o
  19   3   1      994.03     1024.58       29.26 o
  21   3   1     3338.28     3765.71       43.30 o
  23   3   1        5.06        0.76        9.41 o
  25   3   1      128.51      124.90        9.31 o
  27   3   1      180.92      176.20       11.64 o
  29   3   1     3854.84     4271.97       26.68 o
  31   3   1      889.06      873.48       15.02 o
  33   3   1      454.88      554.02       11.50 o
  35   3   1      727.85      688.55       10.60 o
  37   3   1        3.23        7.68        6.97 o
  39   3   1       36.42       30.47        7.12 o
 -34   4   1       15.69        3.58        6.09 o
 -32   4   1     1939.28     1994.26       18.58 o
 -30   4   1      235.05      263.51       11.16 o
 -28   4   1      311.37      291.71       13.45 o
 -26   4   1      494.88      522.38       12.61 o
 -24   4   1     1612.45     1804.91       22.08 o
 -22   4   1      454.14      486.17       13.03 o
 -20   4   1      733.26      813.39       14.75 o
 -18   4   1      122.35      124.33        8.84 o
 -16   4   1     2283.51     2521.18       19.48 o
 -14   4   1       26.72       33.47        8.63 o
 -12   4   1      944.21     1039.75       18.85 o
 -10   4   1     1574.07     1750.96       32.10 o
  -8   4   1     1654.63     1829.15       32.90 o
  -6   4   1      605.45      603.49       18.35 o
  -4   4   1       24.92       27.87       10.61 o
  -2   4   1       14.98        1.11       10.24 o
   0   4   1       18.10        4.34       13.76 o
   2   4   1     1088.17     1183.74       27.51 o
   4   4   1       35.66       24.80       10.43 o
   6   4   1       60.14       50.46       10.70 o
   8   4   1      371.72      415.91       15.55 o
  10   4   1       28.71       20.33        8.51 o
  12   4   1     1668.33     1754.46       18.33 o
  14   4   1     2803.30     2794.05       23.30 o
  16   4   1      474.01      531.99       11.31 o
  18   4   1      356.09      428.99       11.99 o
  20   4   1      534.41      603.35       13.48 o
  22   4   1     2101.23     2305.09       24.27 o
  24   4   1      390.37      475.17       14.13 o
  26   4   1       -0.01        0.66       28.54 o
  28   4   1       13.66        3.27        9.62 o
  30   4   1      224.77      239.23       10.91 o
  32   4   1        6.84        4.34        6.51 o
  34   4   1      211.15      207.91        8.01 o
 -29   5   1      312.23      296.82        9.32 o
 -27   5   1      226.32      187.79        8.38 o
 -25   5   1       -3.27        0.09        9.19 o
 -23   5   1       12.64        4.13       12.42 o
 -21   5   1      226.47      245.31       16.46 o
 -19   5   1       49.60       26.46       12.38 o
 -17   5   1      205.97      198.88       12.16 o
 -15   5   1       14.24        0.51       10.83 o
 -13   5   1     2371.39     2481.78       29.62 o
 -11   5   1       85.46       82.37       10.94 o
  -9   5   1       56.55       32.52       10.09 o
  -7   5   1       36.65       23.73        8.69 o
  -5   5   1       19.88        5.92        8.61 o
  -3   5   1      316.38      285.36        8.94 o
  -1   5   1       36.48       30.32        7.13 o
   1   5   1      193.49      190.12        6.95 o
   3   5   1      842.60      861.63       11.35 o
   5   5   1       20.29        3.05        6.71 o
   7   5   1     1008.08      996.06       15.06 o
   9   5   1      826.22      835.44       16.33 o
  11   5   1      545.68      553.03       14.66 o
  13   5   1       43.21       57.28       10.12 o
  15   5   1       98.39       85.99       12.77 o
  17   5   1      270.30      301.64       12.17 o
  19   5   1       19.34       24.83       10.27 o
  21   5   1       10.20       17.29       10.46 o
  23   5   1       14.58       22.84        7.87 o
  25   5   1        9.17        8.74        5.81 o
  27   5   1       28.96       47.69        5.04 o
 -18   6   1      178.09      158.23        8.82 o
 -16   6   1      597.38      544.05       13.19 o
 -14   6   1        1.72        5.69        5.98 o
 -12   6   1      600.53      613.59       10.12 o
 -10   6   1       10.29        8.58        6.78 o
  -8   6   1      923.09      869.70       14.47 o
  -6   6   1      370.26      347.13       11.09 o
  -4   6   1     1211.83     1161.55       18.85 o
  -2   6   1       -3.64        1.44        7.80 o
   0   6   1      530.06      469.88       14.03 o
   2   6   1       10.36        3.12       10.28 o
   4   6   1     2121.20     1925.55       23.88 o
   6   6   1      554.22      539.82       15.23 o
   8   6   1      192.72      162.47        7.99 o
  10   6   1     1122.40     1055.42       12.60 o
  12   6   1      380.83      425.00       13.23 o
  14   6   1        9.79        3.54        8.95 o
  16   6   1       12.73       11.63        7.64 o
  18   6   1       12.42       10.47        6.55 o
 -44   0   2      464.99      431.11       11.71 o
 -42   0   2       23.89        5.15        9.20 o
 -40   0   2      403.06      422.66       11.61 o
 -38   0   2        6.93        2.06       11.15 o
 -36   0   2     1031.20      979.82       23.40 o
 -34   0   2       -0.31        9.56       13.80 o
 -32   0   2       45.84       31.94       11.06 o
 -30   0   2     4001.81     3987.56       44.21 o
 -28   0   2    21388.15    21021.01      152.01 o
 -26   0   2     3587.69     3479.00       63.64 o
 -24   0   2     7332.71     7215.37       57.44 o
 -22   0   2       26.00       10.05       14.27 o
 -20   0   2       27.73       31.21       10.10 o
 -18   0   2    15541.75    15539.18       54.87 o
 -16   0   2       46.44       80.80        9.97 o
 -14   0   2     5978.33     6625.08       28.49 o
 -12   0   2     3057.75     3071.37       17.75 o
 -10   0   2    10610.99    10478.80       32.55 o
  -8   0   2    16086.21    15210.99       54.40 o
  -6   0   2    99248.88        0.00      193.59 x
  -4   0   2     1411.95        0.00       14.42 x
  -2   0   2   126133.04        0.00      502.89 x
   0   0   2    14493.96        0.00       39.63 x
   2   0   2     5993.19        0.00       21.48 x
   4   0   2     1611.32        0.00       14.88 x
   6   0   2     6824.46     6481.54       34.69 o
   8   0   2      100.21       61.96       15.09 o
  10   0   2     3648.34     3493.00       26.73 o
  12   0   2       82.23       95.94        7.45 o
  14   0   2     1648.72     1574.08       13.95 o
  16   0   2    13680.72    13280.79       43.65 o
  18   0   2    13677.12    13662.71       65.85 o
  20   0   2     1812.03     1724.43       19.75 o
  22   0   2     2172.00     2002.99       22.33 o
  24   0   2      330.76      273.32       14.25 o
  26   0   2     6315.64     6251.01       57.54 o
  28   0   2     2205.88     2366.10       37.76 o
  30   0   2      724.36      755.35       23.35 o
  32   0   2     1062.75     1108.98       33.18 o
  34   0   2       36.06       22.59       20.06 o
  36   0   2     1400.51     1329.47       25.70 o
  38   0   2      319.25      286.29       14.28 o
  40   0   2     1093.21     1035.68       21.00 o
  42   0   2       86.28       83.73       11.18 o
  44   0   2      440.85      388.70       17.19 o
 -43   1   2        0.69        6.72        3.50 o
 -41   1   2      224.93      176.83        8.90 o
 -39   1   2      266.51      265.97       12.08 o
 -37   1   2      551.44      593.36       12.35 o
 -35   1   2     1406.97     1406.17       16.30 o
 -33   1   2     2209.47     2269.16       19.21 o
 -31   1   2      143.55      139.17        9.25 o
 -29   1   2     1022.45     1076.91       14.39 o
 -27   1   2     1243.38     1227.64       25.00 o
 -25   1   2       53.28       30.22       13.27 o
 -23   1   2      804.60      944.78       15.14 o
 -21   1   2      314.07      321.21       15.78 o
 -19   1   2     1553.61     1358.21       29.75 o
 -17   1   2     4071.55     3765.21       39.63 o
 -15   1   2       83.13      113.05       10.40 o
 -13   1   2     1302.81     1303.21       13.55 o
 -11   1   2    70233.98    66524.70       82.81 o
  -9   1   2    35766.07    35800.57       47.62 o
  -7   1   2    70856.27    70921.63       83.36 o
  -5   1   2    38116.43    38502.83       75.68 o
  -3   1   2    12654.72    12523.42       37.08 o
  -1   1   2     2851.36     2693.25       19.10 o
   1   1   2     1061.74     1008.49       12.37 o
   3   1   2     2148.87     2163.06       17.81 o
   5   1   2    32387.97    33815.09       76.72 o
   7   1   2        3.08        0.12        6.84 o
   9   1   2     1805.77     1820.60       12.69 o
  11   1   2     4055.68     3461.88       24.53 o
  13   1   2      186.86      174.87        9.71 o
  15   1   2     6146.96     5636.64       28.30 o
  17   1   2      170.05      146.44       10.76 o
  19   1   2     4231.49     4198.07       29.92 o
  21   1   2       66.70      107.69        9.88 o
  23   1   2     4245.07     4087.46       46.69 o
  25   1   2       69.53       49.66        9.50 o
  27   1   2      365.40      374.31       14.00 o
  29   1   2     2345.81     2492.29       25.18 o
  31   1   2        5.67       10.74        7.81 o
  33   1   2       15.15       19.23        9.97 o
  35   1   2        3.56        1.05        8.96 o
  37   1   2       16.08       11.52        8.32 o
  39   1   2       75.78       69.80        7.60 o
  41   1   2        9.49       15.39        6.87 o
  43   1   2      160.11      161.34        7.01 o
 -42   2   2       72.81       81.77        5.48 o
 -40   2   2      675.13      704.53       10.66 o
 -38   2   2      639.48      582.97       11.29 o
 -36   2   2       85.06       74.43        9.54 o
 -34   2   2      509.82      506.76       11.63 o
 -32   2   2      108.12      114.27        9.27 o
 -30   2   2        6.91        2.67        6.11 o
 -28   2   2      227.44      247.12        7.94 o
 -26   2   2       11.74       32.30       16.39 o
 -24   2   2       16.29       10.83       15.80 o
 -22   2   2     2703.65     2585.50       41.37 o
 -20   2   2      721.05      175.25       30.71 o
 -18   2   2     4558.48     4210.70       48.23 o
 -16   2   2    18442.56    17696.55       79.03 o
 -14   2   2    36691.82    34827.86      105.66 o
 -12   2   2     2188.15     1809.66       19.39 o
 -10   2   2     4827.64     4467.51       22.74 o
  -8   2   2     3879.76     3857.94       18.88 o
  -6   2   2       -2.42        0.66        5.71 o
  -4   2   2     4201.34     4256.02       25.14 o
  -2   2   2       27.82       15.86        5.88 o
   0   2   2     5160.81     4796.25       33.19 o
   2   2   2     2117.68     1787.02       19.86 o
   4   2   2     9464.90     9340.74       39.39 o
   6   2   2    13501.42    12552.72       35.13 o
   8   2   2      761.30      518.92       10.26 o
  10   2   2     2050.15     1724.96       16.71 o
  12   2   2    15555.27    13749.84       44.41 o
  14   2   2     1457.52     1457.23       18.73 o
  16   2   2      874.26      690.80       20.06 o
  18   2   2      184.33      232.33       14.10 o
  20   2   2      284.42      305.37       14.48 o
  22   2   2      587.65      679.73       23.93 o
  24   2   2      671.24      732.16       25.33 o
  26   2   2      712.14      858.50       13.89 o
  28   2   2      624.04      617.09       10.77 o
  30   2   2      834.01      894.18       14.93 o
  32   2   2       73.60       92.35        9.81 o
  34   2   2      453.39      476.74       12.70 o
  36   2   2     1616.94     1662.67       17.15 o
  38   2   2      247.14      259.83        9.38 o
  40   2   2      777.97      658.32       12.53 o
  42   2   2       -0.58        0.09        5.20 o
 -39   3   2       35.31       20.67        6.45 o
 -37   3   2       -1.99        0.03        7.48 o
 -35   3   2       52.67       58.43        6.73 o
 -33   3   2       77.67       80.50        8.96 o
 -31   3   2      192.15      230.88       10.62 o
 -29   3   2      100.10      130.77       11.87 o
 -27   3   2      219.15      155.71       13.13 o
 -25   3   2      952.60      487.95       17.67 o
 -23   3   2     4024.10     4452.21       25.43 o
 -21   3   2       99.35       73.70       18.46 o
 -19   3   2     3589.99     3796.93       48.59 o
 -17   3   2     1392.66     1462.71       21.66 o
 -15   3   2       76.99       91.77       12.03 o
 -13   3   2      881.11      952.04       19.51 o
 -11   3   2     2425.44     2393.00       27.79 o
  -9   3   2      943.01     1112.82       15.89 o
  -7   3   2       72.84       68.98        8.79 o
  -5   3   2      298.44      256.15       15.40 o
  -3   3   2       89.33       81.98       12.43 o
  -1   3   2       20.53       16.18        9.05 o
   1   3   2      113.11      140.75        9.57 o
   3   3   2    12422.12    11042.26       56.16 o
   5   3   2     1218.48     1356.51       15.49 o
   7   3   2     1801.43     1593.99       20.71 o
   9   3   2       11.28        9.35        8.21 o
  11   3   2        3.58        0.50        8.19 o
  13   3   2     1230.12     1350.42       21.51 o
  15   3   2      129.90      140.81       11.51 o
  17   3   2     2635.17     2937.18       41.28 o
  19   3   2      201.50      267.55       18.91 o
  21   3   2      393.89      327.35       11.71 o
  23   3   2      466.41      504.29       12.89 o
  25   3   2      278.44      319.64       10.04 o
  27   3   2     2727.62     3168.56       20.87 o
  29   3   2      139.01      268.26       10.95 o
  31   3   2      912.49      968.71       15.15 o
  33   3   2       54.65       74.66        8.84 o
  35   3   2       24.47       12.49        7.52 o
  37   3   2       17.93       32.19        6.54 o
  39   3   2       17.24       12.70        6.53 o
 -34   4   2     1041.92     1001.21       15.62 o
 -32   4   2      146.71      131.10       10.40 o
 -30   4   2      361.09      475.54       10.46 o
 -28   4   2     2125.43     2063.96       19.47 o
 -26   4   2      341.74      285.39       11.82 o
 -24   4   2      284.21      336.78       10.22 o
 -22   4   2      402.58      435.37       11.18 o
 -20   4   2       37.65       25.80        9.69 o
 -18   4   2      939.00     1001.71       14.04 o
 -16   4   2      609.74      702.54       12.40 o
 -14   4   2       21.97       33.44        7.50 o
 -12   4   2      277.58      281.81       10.85 o
 -10   4   2      322.05      366.47       19.14 o
  -8   4   2     8517.44     8936.41       69.31 o
  -6   4   2     2749.07     2925.47       29.72 o
  -4   4   2      230.38      221.72       12.22 o
  -2   4   2      902.93      846.60       21.42 o
   0   4   2       10.00        4.85        9.62 o
   2   4   2      226.28      188.99       13.58 o
   4   4   2       82.83      111.06       11.04 o
   6   4   2      270.60      320.30       12.06 o
   8   4   2      101.45      118.01       11.48 o
  10   4   2       10.23        8.20       11.73 o
  12   4   2      752.18      879.41       14.67 o
  14   4   2      509.96      624.23       13.73 o
  16   4   2        4.19        9.92        7.47 o
  18   4   2     1016.43     1041.11       14.02 o
  20   4   2     3808.04     4244.55       31.57 o
  22   4   2     2733.71     3031.97       26.79 o
  24   4   2      207.34      311.50       12.19 o
  26   4   2       80.44       64.43       10.49 o
  28   4   2       19.62       49.05        9.38 o
  30   4   2      191.99      145.29       10.08 o
  32   4   2      411.95      408.97       10.61 o
  34   4   2      173.40      175.21        6.35 o
 -29   5   2      305.97      231.10        9.35 o
 -27   5   2      975.82      873.56       15.65 o
 -25   5   2       24.89        1.13        9.45 o
 -23   5   2       16.03        9.93       12.91 o
 -21   5   2      156.71      130.29       12.47 o
 -19   5   2      507.57      498.96       16.70 o
 -17   5   2      529.42      479.22       17.68 o
 -15   5   2     1097.33     1081.02       22.04 o
 -13   5   2     1214.65     1342.73       23.93 o
 -11   5   2     1782.40     1959.55       21.93 o
  -9   5   2       65.05       74.73       10.27 o
  -7   5   2     2507.57     2435.85       21.46 o
  -5   5   2      443.01      455.72        9.82 o
  -3   5   2     6167.50     6000.52       23.66 o
  -1   5   2     4618.76     4711.33       20.69 o
   1   5   2     1151.04     1136.82       11.87 o
   3   5   2     1568.99     1529.07       12.28 o
   5   5   2      886.05      906.30       10.07 o
   7   5   2     1277.47     1328.46       16.38 o
   9   5   2      482.15      577.87       17.13 o
  11   5   2     3428.37     3477.61       35.12 o
  13   5   2      381.77      485.46       16.92 o
  15   5   2       14.90       26.63        9.27 o
  17   5   2      239.94      263.84       11.71 o
  19   5   2       30.68       21.41       10.10 o
  21   5   2      355.04      350.95       13.38 o
  23   5   2      989.17      990.51       16.92 o
  25   5   2      360.28      371.81        7.86 o
  27   5   2       25.24       13.33        7.05 o
 -18   6   2      279.81      185.77        9.73 o
 -16   6   2      225.98      188.38        8.01 o
 -14   6   2      223.25      227.52        8.63 o
 -12   6   2       74.83       71.28        6.93 o
 -10   6   2      436.27      434.92        9.56 o
  -8   6   2      174.93      136.52        8.01 o
  -6   6   2     1104.32     1040.05       12.77 o
  -4   6   2        9.05        1.16        7.96 o
  -2   6   2      632.93      600.89       12.37 o
   0   6   2       12.98        7.28        9.45 o
   2   6   2     1866.08     1711.48       22.59 o
   4   6   2     5956.36     5318.70       36.90 o
   6   6   2     1252.43     1215.56       18.91 o
   8   6   2     1267.28     1179.69       15.24 o
  10   6   2      576.17      528.25       11.65 o
  12   6   2     1075.92      967.61       13.65 o
  14   6   2       42.67       38.14        6.89 o
  16   6   2       -2.93        0.15        5.75 o
 -43   1   3      287.32      236.46        7.25 o
 -41   1   3        5.95        0.64        6.81 o
 -39   1   3     1292.46     1252.34       14.72 o
 -37   1   3     1086.39     1102.74       16.58 o
 -35   1   3      312.38      331.02       12.61 o
 -33   1   3     1779.67     1859.61       17.74 o
 -31   1   3       31.91       36.11        8.55 o
 -29   1   3     1462.29     1539.29       16.24 o
 -27   1   3      514.04      485.37       19.06 o
 -25   1   3     1289.32     1249.83       18.81 o
 -23   1   3      196.85      221.65       12.60 o
 -21   1   3     1590.96     1544.18       29.94 o
 -19   1   3    11558.53    10659.86       67.48 o
 -17   1   3      480.86      286.40       18.97 o
 -15   1   3      923.48      862.75       21.87 o
 -13   1   3    14093.79    13038.53       34.79 o
 -11   1   3    86251.69    82092.23       83.30 o
  -9   1   3    39623.97    37051.74       59.26 o
  -7   1   3     9574.24     9479.55       21.07 o
  -5   1   3     1757.83     1850.17        8.83 o
  -3   1   3        5.66       10.02        5.08 o
  -1   1   3       47.50       50.35        6.14 o
   1   1   3     2211.80     2128.07       13.12 o
   3   1   3     1947.97     2049.44       11.77 o
   5   1   3     4715.14     4827.15       29.21 o
   7   1   3    34020.25    32533.33       75.42 o
   9   1   3    25070.51    23897.76       49.16 o
  11   1   3    14980.46    13998.86       33.64 o
  13   1   3     2418.01     2457.74       17.86 o
  15   1   3        4.33        1.89        7.62 o
  17   1   3    10212.03     9477.25       42.33 o
  19   1   3     2132.30     2153.83       22.86 o
  21   1   3      439.55      439.53       13.42 o
  23   1   3      929.27     1001.44       16.11 o
  25   1   3      432.69      503.64       14.71 o
  27   1   3      126.37      149.75       11.53 o
  29   1   3      187.04      201.26        9.22 o
  31   1   3      789.67      818.34       14.30 o
  33   1   3      451.63      478.23       13.06 o
  35   1   3     2017.57     1997.59       20.45 o
  37   1   3        4.89        7.18        8.07 o
  39   1   3      123.84      121.80        7.83 o
  41   1   3       34.20       38.18        6.29 o
  43   1   3      217.77      204.06        8.33 o
 -42   2   3      559.91      623.15       10.05 o
 -40   2   3       -3.57        0.11        7.35 o
 -38   2   3       65.33       65.95        7.93 o
 -36   2   3      251.02      277.72       11.88 o
 -34   2   3       -2.35        0.44        8.35 o
 -32   2   3      611.07      596.12       11.25 o
 -30   2   3      224.12      271.73        9.52 o
 -28   2   3     1006.33     1115.55       13.01 o
 -26   2   3       58.37       50.86       19.40 o
 -24   2   3      383.95      458.06       22.36 o
 -22   2   3       15.02        8.37       18.91 o
 -20   2   3    30160.90    30429.19      122.73 o
 -18   2   3     7901.46     7434.22       62.02 o
 -16   2   3    35272.32    34258.96      115.55 o
 -14   2   3      231.95      249.00       10.68 o
 -12   2   3      135.11      173.03        8.67 o
 -10   2   3     8364.40     8272.53       28.35 o
  -8   2   3      249.92      164.66        7.99 o
  -6   2   3      205.66      245.31        7.86 o
  -4   2   3      724.01      790.13       12.45 o
  -2   2   3    10264.32     9884.29       40.08 o
   0   2   3     2991.15     3031.96       18.01 o
   2   2   3       35.35       28.85        7.19 o
   4   2   3      177.16      148.17        7.64 o
   6   2   3    33892.80    32994.32       55.10 o
   8   2   3      311.78      296.23        8.11 o
  10   2   3     4267.52     4075.61       23.68 o
  12   2   3     2064.10     1953.97       18.24 o
  14   2   3     6000.54     5841.48       34.45 o
  16   2   3      373.08      425.65       13.22 o
  18   2   3     1111.09     1234.67       19.30 o
  20   2   3      995.91     1032.44       19.27 o
  22   2   3      195.34      216.01       14.34 o
  24   2   3     1584.47     1646.48       33.74 o
  26   2   3       77.29       83.06        8.76 o
  28   2   3      384.14      449.23       11.29 o
  30   2   3      253.31      291.08       11.11 o
  32   2   3       95.36      113.59        8.78 o
  34   2   3        2.23        2.18        9.25 o
  36   2   3       28.07       27.22        8.56 o
  38   2   3      467.85      403.84       10.37 o
  40   2   3      218.57      215.96        8.91 o
 -39   3   3      227.71      182.55        6.93 o
 -37   3   3       11.89       14.97        5.81 o
 -35   3   3        0.54        0.01        4.38 o
 -33   3   3      245.58      286.81        9.01 o
 -31   3   3      147.17      166.56        9.30 o
 -29   3   3       65.68       47.79       11.36 o
 -27   3   3     1750.69     1736.26       22.89 o
 -25   3   3    12929.46    13293.67       49.01 o
 -23   3   3      561.96      608.51       12.07 o
 -21   3   3      957.08     1043.38       30.06 o
 -19   3   3       62.14       57.49       16.54 o
 -17   3   3      984.62     1071.98       22.68 o
 -15   3   3     2197.68     2153.25       28.62 o
 -13   3   3     7531.97     7469.40       48.27 o
 -11   3   3      219.14      216.73       12.34 o
  -9   3   3     4451.38     4548.50       30.21 o
  -7   3   3     3595.56     3592.23       40.43 o
  -5   3   3     3239.21     2940.83       36.48 o
  -3   3   3       62.29       66.83       10.60 o
  -1   3   3      541.26      492.64       15.60 o
   1   3   3    19434.28    18270.88       88.12 o
   3   3   3      418.50      390.56       12.24 o
   5   3   3       19.95       90.33        7.12 o
   7   3   3     2646.85     2472.39       29.39 o
   9   3   3      132.65      189.35        9.67 o
  11   3   3      628.83      640.07       14.67 o
  13   3   3     2155.63     2120.83       29.24 o
  15   3   3        6.73        0.66       12.30 o
  17   3   3     1289.64     1326.87       25.75 o
  19   3   3      642.63      701.01       25.81 o
  21   3   3       16.49       35.35        7.96 o
  23   3   3      407.40      521.18       12.66 o
  25   3   3      431.00      473.70       11.18 o
  27   3   3     1432.53     1687.67       21.53 o
  29   3   3      149.73      158.15       12.50 o
  31   3   3      177.96      201.83       12.65 o
  33   3   3     1806.01     1665.04       17.72 o
  35   3   3       15.39       32.67        8.10 o
  37   3   3        5.95       10.64        6.42 o
 -34   4   3       58.53       37.20        7.20 o
 -32   4   3     1694.49     1728.95       17.75 o
 -30   4   3       16.34        6.17        8.76 o
 -28   4   3     1116.55     1228.53       15.70 o
 -26   4   3      110.16      103.66       10.20 o
 -24   4   3       12.84       10.06        8.19 o
 -22   4   3      114.02      106.12        9.21 o
 -20   4   3      532.50      619.74       12.03 o
 -18   4   3      576.68      664.40       10.57 o
 -16   4   3       46.49       57.65        7.89 o
 -14   4   3      404.78      432.53       12.26 o
 -12   4   3      450.47      482.13       11.23 o
 -10   4   3     3158.89     3305.12       37.84 o
  -8   4   3     1588.70     1678.18       28.27 o
  -6   4   3     2962.87     2947.08       30.77 o
  -4   4   3     3030.94     3026.08       30.68 o
  -2   4   3     2210.23     2233.55       30.51 o
   0   4   3      846.62      889.94       20.82 o
   2   4   3     1459.21     1525.82       25.48 o
   4   4   3       13.96       13.48        9.67 o
   6   4   3      444.44      482.28       16.71 o
   8   4   3       44.73       48.88       10.72 o
  10   4   3     1338.49     1282.03       15.66 o
  12   4   3     3414.68     3447.87       32.97 o
  14   4   3      602.61      708.38       13.77 o
  16   4   3      258.80      251.06        9.33 o
  18   4   3      144.63      242.09       10.12 o
  20   4   3      494.49      445.19       14.91 o
  22   4   3      552.39      817.36       15.14 o
  24   4   3      950.32     1100.57       17.25 o
  26   4   3       30.20       30.40        9.91 o
  28   4   3     1461.54     1342.47       18.14 o
  30   4   3      112.73       69.98        8.99 o
  32   4   3      370.51      362.40        8.56 o
  34   4   3        4.96        0.03        5.62 o
 -29   5   3      129.39      102.57        7.96 o
 -27   5   3     1902.59     1543.01       19.81 o
 -25   5   3       16.59        8.86        9.68 o
 -23   5   3       55.53       69.16       10.78 o
 -21   5   3      100.42       80.81       11.67 o
 -19   5   3      243.56      228.68       11.95 o
 -17   5   3     1197.50     1269.72       18.22 o
 -15   5   3      707.46      746.34       15.49 o
 -13   5   3      163.60      180.55       11.80 o
 -11   5   3       35.06       31.42       10.44 o
  -9   5   3      257.25      235.24       12.48 o
  -7   5   3       12.09        2.99        8.96 o
  -5   5   3     7569.16     7278.13       30.85 o
  -3   5   3      164.35      174.70        9.54 o
  -1   5   3     5793.22     5652.23       23.34 o
   1   5   3     2138.68     2126.67       16.35 o
   3   5   3      388.60      373.44        9.26 o
   5   5   3     1188.18     1173.14       11.94 o
   7   5   3       54.64       52.80        8.71 o
   9   5   3       97.28       99.24        9.24 o
  11   5   3      300.18      346.16       15.56 o
  13   5   3      180.42      210.39       12.06 o
  15   5   3      109.75      151.06       11.30 o
  17   5   3       47.01       67.07        9.27 o
  19   5   3      707.45      712.79       16.86 o
  21   5   3     1356.12     1352.26       16.44 o
  23   5   3       36.93       35.62        7.33 o
  25   5   3        1.54       12.96        7.29 o
  27   5   3      120.42      121.89       11.02 o
 -18   6   3      983.34      912.18       13.60 o
 -16   6   3        6.54        0.03        6.11 o
 -14   6   3      457.27      469.58        8.89 o
 -12   6   3        3.45        0.36        6.19 o
 -10   6   3        6.73       15.30        6.56 o
  -8   6   3       16.84       13.95        6.54 o
  -6   6   3       65.71       71.22        7.09 o
  -4   6   3       31.57        6.48        5.78 o
  -2   6   3     1185.71     1077.92       18.52 o
   0   6   3     1319.18     1210.44       19.35 o
   2   6   3        1.02        8.08       10.11 o
   4   6   3     1368.96     1231.79       20.02 o
   6   6   3       10.11        4.10        7.91 o
   8   6   3      390.17      364.07       10.60 o
  10   6   3       47.00       49.15        7.63 o
  12   6   3        4.24        1.70        5.68 o
  14   6   3       23.38       19.93        5.30 o
  16   6   3      324.46      309.19        9.89 o
 -44   0   4      350.61      348.64        8.71 o
 -42   0   4     1095.98     1040.98       12.75 o
 -40   0   4      734.06      659.65       14.90 o
 -38   0   4      999.82      936.29       17.86 o
 -36   0   4      149.94      155.61       12.41 o
 -34   0   4     6000.98     5841.88       45.88 o
 -32   0   4     1304.48     1406.43       28.32 o
 -30   0   4     2934.56     3009.32       32.35 o
 -28   0   4      979.16      898.32       27.77 o
 -26   0   4      426.36      428.54       20.73 o
 -24   0   4     3045.80     3116.48       39.99 o
 -22   0   4     1832.26     2024.88       30.86 o
 -20   0   4      500.75      418.55       19.20 o
 -18   0   4       58.92       57.30       13.83 o
 -16   0   4     1420.28     1377.63       19.11 o
 -14   0   4    10609.00    10447.17       50.94 o
 -12   0   4     2650.88     2773.68       24.68 o
 -10   0   4     2086.80     2130.34       20.70 o
  -8   0   4     3680.66     3390.49       22.67 o
  -6   0   4      891.47      813.85       14.93 o
  -4   0   4    38260.73    36942.99       74.94 o
  -2   0   4     1081.64      978.23       18.97 o
   0   0   4    34914.80    34548.62       88.76 o
   2   0   4     1943.84     1831.71       23.15 o
   4   0   4    12567.64    13171.48       44.84 o
   6   0   4    47590.67    46687.94       85.94 o
   8   0   4    10762.92    10588.18       46.58 o
  10   0   4     1943.77     1861.64       17.95 o
  12   0   4     2860.20     3035.49       23.22 o
  14   0   4     1932.59     1764.96       18.04 o
  16   0   4    18385.55    18263.41       63.52 o
  18   0   4        5.12        0.73        8.31 o
  20   0   4      239.44      242.00       10.80 o
  22   0   4     3971.94     4188.78       44.81 o
  24   0   4      940.61      992.59       20.74 o
  26   0   4      184.61      187.86       13.94 o
  28   0   4      331.48      386.18       19.86 o
  30   0   4       32.79       45.32       11.84 o
  32   0   4     2539.60     2488.27       31.06 o
  34   0   4       -1.38        0.61       12.20 o
  36   0   4       28.95       40.53       11.11 o
  38   0   4        1.97        0.14       13.73 o
  40   0   4      170.52      138.84       13.73 o
  42   0   4      137.86      149.47       10.71 o
 -43   1   4       67.36       77.52        5.73 o
 -41   1   4        3.63        1.10        7.65 o
 -39   1   4     1424.78     1413.85       14.63 o
 -37   1   4      693.87      751.83       14.57 o
 -35   1   4       74.40       88.91       10.74 o
 -33   1   4      376.60      406.52       11.26 o
 -31   1   4      531.85      576.15       11.85 o
 -29   1   4     1326.29     1422.12       15.67 o
 -27   1   4      723.23      745.57       20.60 o
 -25   1   4     1051.98     1101.79       19.70 o
 -23   1   4      815.09      850.41       17.39 o
 -21   1   4        0.72        0.07        7.27 o
 -19   1   4      192.73      144.56       17.51 o
 -17   1   4      532.02      461.15       19.81 o
 -15   1   4     2162.86     2225.09       22.79 o
 -13   1   4     1713.70     1522.53       15.38 o
 -11   1   4     3324.57     3307.55       15.50 o
  -9   1   4     1482.90     1566.35       11.85 o
  -7   1   4       37.37       65.74        4.26 o
  -5   1   4     2092.85     2080.00       10.19 o
  -3   1   4     4035.91     3643.19       24.90 o
  -1   1   4     4963.18     4839.47       23.11 o
   1   1   4     2629.92     2495.10       13.62 o
   3   1   4    23230.11    23927.11       32.85 o
   5   1   4     1160.03     1161.90       10.83 o
   7   1   4      138.81      107.27        6.95 o
   9   1   4    30375.49    30175.62       43.16 o
  11   1   4     8087.69     8168.99       24.89 o
  13   1   4       23.74        1.13        6.41 o
  15   1   4     1130.71     1177.95       14.48 o
  17   1   4     2022.46     1889.25       21.55 o
  19   1   4       34.61       29.95        9.34 o
  21   1   4        5.08       11.21        8.12 o
  23   1   4      993.83     1111.51       15.18 o
  25   1   4       15.41        7.85        9.80 o
  27   1   4      424.33      478.56       14.47 o
  29   1   4      321.06      329.22       11.41 o
  31   1   4      955.03     1034.33       18.65 o
  33   1   4      504.77      499.19       15.44 o
  35   1   4      438.49      451.00       14.73 o
  37   1   4        8.07        9.94        9.04 o
  39   1   4       54.60       48.12        7.66 o
  41   1   4      237.98      221.88        7.27 o
 -42   2   4      553.62      519.34        8.79 o
 -40   2   4       22.92       15.40        7.33 o
 -38   2   4       25.26       29.29        7.95 o
 -36   2   4       79.33       72.68        9.62 o
 -34   2   4      208.17      241.89       12.67 o
 -32   2   4      124.37      129.28        9.15 o
 -30   2   4      941.54     1020.68       13.57 o
 -28   2   4      821.10      933.56       11.72 o
 -26   2   4     3623.43     3892.72       37.13 o
 -24   2   4     1737.15     1643.60       35.89 o
 -22   2   4     4731.77     4894.98       53.07 o
 -20   2   4      389.54      263.92       20.72 o
 -18   2   4     9788.62     9181.54       67.97 o
 -16   2   4     2984.87     2834.16       26.02 o
 -14   2   4      111.93      154.49        8.95 o
 -12   2   4     4185.48     3848.84       26.27 o
 -10   2   4     3414.87     3240.98       22.98 o
  -8   2   4      286.52      237.87        7.94 o
  -6   2   4      139.30       96.04        6.34 o
  -4   2   4       32.13       19.93        7.06 o
  -2   2   4      575.59      461.79        9.93 o
   0   2   4     5697.29     5875.78       28.48 o
   2   2   4     1252.06     1204.38       15.05 o
   4   2   4     3056.66     2661.31       18.32 o
   6   2   4       56.99      105.95        6.69 o
   8   2   4     7677.74     7108.60       29.84 o
  10   2   4      868.36      940.11       11.35 o
  12   2   4      246.65      321.84       11.25 o
  14   2   4       38.94       37.02        8.25 o
  16   2   4      127.41       81.87        9.20 o
  18   2   4      602.22      616.15       15.59 o
  20   2   4      438.55      420.30       14.54 o
  22   2   4      121.48      148.12       13.42 o
  24   2   4     1358.23     1355.78       26.34 o
  26   2   4      162.82      154.41       12.86 o
  28   2   4      120.82      126.71        9.88 o
  30   2   4      172.78      189.63       10.41 o
  32   2   4       -2.05        2.26        8.07 o
  34   2   4     1414.11     1394.46       20.28 o
  36   2   4        0.30        7.27        7.57 o
  38   2   4        8.43        0.87        7.09 o
  40   2   4       56.97       44.34        5.50 o
 -39   3   4       20.47       25.05        4.75 o
 -37   3   4       14.37        8.91        6.47 o
 -35   3   4      113.57      102.40        7.31 o
 -33   3   4       14.75       33.81        7.37 o
 -31   3   4      852.37      936.57       14.90 o
 -29   3   4      462.66      547.12       12.84 o
 -27   3   4     3507.94     3659.87       30.20 o
 -25   3   4     2285.33     2612.11       20.26 o
 -23   3   4        3.11        1.85        8.19 o
 -21   3   4     1568.94     1734.30       20.27 o
 -19   3   4       78.84       71.08       13.36 o
 -17   3   4     1381.46     1590.38       25.59 o
 -15   3   4     1089.44     1362.29       21.79 o
 -13   3   4     1571.83     1630.50       24.21 o
 -11   3   4       29.73       37.96       13.39 o
  -9   3   4      549.16      523.35       20.23 o
  -7   3   4      339.62      425.88       12.44 o
  -5   3   4     8386.24     7902.80       48.46 o
  -3   3   4     9059.45     8910.90       50.19 o
  -1   3   4     4495.97     4558.76       43.59 o
   1   3   4      416.88      432.81       12.61 o
   3   3   4       37.31       22.18        7.46 o
   5   3   4       15.23       22.62        7.42 o
   7   3   4      192.57      176.51       10.34 o
   9   3   4     3062.07     3126.04       33.00 o
  11   3   4     1787.44     1783.36       26.64 o
  13   3   4      334.77      353.31       16.19 o
  15   3   4     1746.73     1767.39       28.20 o
  17   3   4      167.01      178.78       14.47 o
  19   3   4        8.23        0.03       12.40 o
  21   3   4       47.04       76.89        9.29 o
  23   3   4      509.34      486.50       17.09 o
  25   3   4      156.94      193.72       15.89 o
  27   3   4      619.15      713.45       16.80 o
  29   3   4      217.84      248.10       13.49 o
  31   3   4      607.24      568.29       13.34 o
  33   3   4      919.24     1014.31       13.81 o
  35   3   4     1001.08      894.87       14.13 o
  37   3   4      115.01      113.33        6.05 o
 -34   4   4      983.69     1123.06       12.20 o
 -32   4   4      772.40      606.53       13.43 o
 -30   4   4     1591.04     1758.36       16.27 o
 -28   4   4       45.45       52.67        9.16 o
 -26   4   4        5.06        0.03        9.50 o
 -24   4   4       39.94       33.03        8.29 o
 -22   4   4      572.01      570.98       12.16 o
 -20   4   4      611.65      668.23       12.67 o
 -18   4   4       41.24       42.30        7.53 o
 -16   4   4      240.86      258.27        9.74 o
 -14   4   4      175.01      181.76        9.37 o
 -12   4   4     1614.43     1701.87       17.34 o
 -10   4   4     8619.47     9137.70       39.69 o
  -8   4   4     1091.78     1202.41       24.41 o
  -6   4   4      214.39      255.98       14.63 o
  -4   4   4      768.14      898.54       17.56 o
  -2   4   4      140.55      121.59       10.86 o
   0   4   4      857.98      846.88       18.59 o
   2   4   4      214.70      232.82       13.49 o
   4   4   4      698.52      808.44       24.08 o
   6   4   4      314.27      404.43       15.04 o
   8   4   4     1362.14     1403.48       22.10 o
  10   4   4      234.33      269.40        9.24 o
  12   4   4     1613.74     1744.88       19.41 o
  14   4   4      124.97      126.62        9.36 o
  16   4   4     6051.90     6778.79       29.49 o
  18   4   4      922.81     1168.56       17.36 o
  20   4   4      655.83      738.81       15.64 o
  22   4   4       31.53       49.93        9.62 o
  24   4   4      304.69      360.56       15.70 o
  26   4   4        5.98        6.12       11.41 o
  28   4   4       40.56       44.27        8.93 o
  30   4   4       -1.20       15.84        6.49 o
  32   4   4        8.26        9.95        5.56 o
  34   4   4       37.70       29.84        6.78 o
 -27   5   4     1720.72     1372.96       14.86 o
 -25   5   4      714.24      726.31       15.44 o
 -23   5   4        7.85       14.25        9.71 o
 -21   5   4      109.50      139.88       10.03 o
 -19   5   4      999.80     1017.96       16.54 o
 -17   5   4        4.34        0.02        9.63 o
 -15   5   4       -1.12        5.69        9.55 o
 -13   5   4     1468.75     1588.02       20.07 o
 -11   5   4      410.75      444.84       13.64 o
  -9   5   4       52.62       52.12       10.65 o
  -7   5   4     3534.22     3598.61       24.82 o
  -5   5   4     4368.25     4285.41       20.65 o
  -3   5   4      986.72      977.61       11.64 o
  -1   5   4     1443.35     1397.65       13.21 o
   1   5   4        3.45        3.49        6.34 o
   3   5   4       35.83       32.68        6.92 o
   5   5   4      123.50      115.62        7.52 o
   7   5   4      128.62      140.50        8.13 o
   9   5   4       10.55       10.39        8.23 o
  11   5   4      134.27      138.52        9.62 o
  13   5   4      585.42      783.46       12.59 o
  15   5   4       63.60       86.12       12.98 o
  17   5   4      802.74     1008.95       17.46 o
  19   5   4       67.13       64.40        8.34 o
  21   5   4      444.51      423.54       10.88 o
  23   5   4     1317.49     1317.30       17.34 o
  25   5   4      752.32      639.12       18.58 o
  27   5   4      295.80      283.64        8.83 o
 -16   6   4      117.44      164.37        5.95 o
 -14   6   4       33.52       28.81        6.05 o
 -12   6   4       77.52       70.58        5.68 o
 -10   6   4       55.29       42.28        5.66 o
  -8   6   4       92.70       97.66        6.04 o
  -6   6   4      771.03      711.33        9.51 o
  -4   6   4       36.20       37.01        5.72 o
  -2   6   4       17.20        7.64        7.91 o
   0   6   4       81.04       75.83       10.58 o
   2   6   4     5723.97     4964.25       36.17 o
   4   6   4       70.99       83.12        8.58 o
   6   6   4     2210.95     2088.26       18.52 o
   8   6   4      184.74      199.00        8.61 o
  10   6   4      521.82      545.69       10.64 o
  12   6   4      518.36      545.79       11.43 o
  14   6   4       82.83       60.53        8.50 o
  16   6   4      393.67      312.62       13.38 o
 -43   1   5       -6.03        0.22        5.26 o
 -41   1   5       15.68        2.71        8.74 o
 -39   1   5      201.46      179.42        9.23 o
 -37   1   5      314.27      294.45       12.01 o
 -35   1   5      509.99      530.76       13.21 o
 -33   1   5      701.14      699.53       12.83 o
 -31   1   5      200.91      234.41        8.65 o
 -29   1   5      345.47      372.26        9.80 o
 -27   1   5      369.49      334.40       14.84 o
 -25   1   5      532.34      567.67       15.82 o
 -23   1   5       47.26       44.38       10.86 o
 -21   1   5      839.10      810.87       19.67 o
 -19   1   5      651.22      425.94       21.87 o
 -17   1   5        6.08        0.01       14.90 o
 -15   1   5     6172.27     5930.88       28.14 o
 -13   1   5      768.25      826.68        9.77 o
 -11   1   5      110.02      105.30        5.22 o
  -9   1   5      562.60      465.36        7.40 o
  -7   1   5     1179.26     1185.36        9.69 o
  -5   1   5     1099.45      960.70       10.16 o
  -3   1   5    13244.86    13338.57       26.32 o
  -1   1   5     2415.61     2328.59       11.53 o
   1   1   5     5826.71     5561.64       21.07 o
   3   1   5      262.92      248.57        5.81 o
   5   1   5       36.22       47.75        5.07 o
   7   1   5     7295.78     7258.06       24.35 o
   9   1   5     2737.46     3064.65       13.52 o
  11   1   5       72.31      100.68        5.32 o
  13   1   5      109.48      130.24        7.21 o
  15   1   5     1640.23     1733.46       16.95 o
  17   1   5     3110.26     2897.62       25.73 o
  19   1   5      891.62      760.34       16.70 o
  21   1   5     1062.39     1037.38       16.44 o
  23   1   5       78.24       90.88        9.18 o
  25   1   5     3724.67     3847.11       39.30 o
  27   1   5      545.37      599.18       12.85 o
  29   1   5      607.03      706.10       13.43 o
  31   1   5     1300.26     1395.45       25.33 o
  33   1   5      217.64      217.12       16.30 o
  35   1   5       62.55       62.21       14.54 o
  37   1   5      236.77      221.89       12.37 o
  39   1   5        9.32        5.71        6.99 o
  41   1   5     1462.67     1300.10       11.11 o
 -42   2   5        2.02        2.68        5.65 o
 -40   2   5      456.43      412.62       10.17 o
 -38   2   5       39.69       37.52        8.53 o
 -36   2   5      911.50      961.96       14.60 o
 -34   2   5      312.47      293.99       11.81 o
 -32   2   5        3.27        0.17        9.37 o
 -30   2   5      920.50      941.19       19.54 o
 -28   2   5      882.83     1008.65       13.03 o
 -26   2   5       -1.11        7.92        8.44 o
 -24   2   5       26.89        2.28       16.19 o
 -22   2   5     2122.37     2228.69       37.77 o
 -20   2   5       12.09        7.50       11.42 o
 -18   2   5     3320.08     3271.73       33.95 o
 -16   2   5     5764.57     5652.64       31.91 o
 -14   2   5      350.36      379.21       11.83 o
 -12   2   5      891.84      884.75       13.01 o
 -10   2   5      375.12      344.07        9.57 o
  -8   2   5      950.14      856.09       11.00 o
  -6   2   5      656.58      591.03       10.42 o
  -4   2   5     1291.54     1219.43       13.59 o
  -2   2   5    12984.34    12376.83       43.80 o
   0   2   5      257.66      228.99        7.41 o
   2   2   5    12771.37    12127.38       35.17 o
   4   2   5      227.38      197.47        8.72 o
   6   2   5      382.97      323.73       10.32 o
   8   2   5     2334.52     2261.48       21.77 o
  10   2   5      473.70      454.82       11.33 o
  12   2   5     1831.18     1885.56       21.47 o
  14   2   5      189.54      189.43        9.69 o
  16   2   5      249.42      226.53       10.52 o
  18   2   5      955.61      986.28       16.20 o
  20   2   5      121.63      113.46       13.17 o
  22   2   5      694.58      753.45       25.62 o
  24   2   5      313.25      354.69       14.20 o
  26   2   5     1087.82     1062.94       19.02 o
  28   2   5     1542.54     1642.08       20.29 o
  30   2   5        7.88        8.04       10.73 o
  32   2   5      666.50      667.75       12.33 o
  34   2   5       46.66       35.08        8.06 o
  36   2   5       88.04       94.78        8.37 o
  38   2   5       16.50       17.75        5.90 o
  40   2   5      202.55      160.00        9.97 o
 -39   3   5       48.03       51.51        4.92 o
 -37   3   5        2.97        0.13        5.80 o
 -35   3   5       18.70       16.05        6.34 o
 -33   3   5       83.00      106.87        8.06 o
 -31   3   5     1034.55     1162.02       15.55 o
 -29   3   5      222.67      213.65       11.29 o
 -27   3   5    10794.77    10893.65       49.61 o
 -25   3   5      491.52      486.53       13.12 o
 -23   3   5       11.38        9.58        7.96 o
 -21   3   5     6431.64     6840.52       40.04 o
 -19   3   5     6330.48     6498.11       51.01 o
 -17   3   5     4163.08     4376.43       35.65 o
 -15   3   5     2850.65     2947.82       42.55 o
 -13   3   5     5178.09     5337.27       42.70 o
 -11   3   5     1453.85     1493.83       24.23 o
  -9   3   5     3757.02     3499.44       35.76 o
  -7   3   5        0.47        1.45        7.96 o
  -5   3   5      127.84      158.04        8.38 o
  -3   3   5       98.80       62.28        8.77 o
  -1   3   5    11423.42    10131.58       48.88 o
   1   3   5      699.86      581.75       12.43 o
   3   3   5     1463.89     1533.33       17.67 o
   5   3   5     9041.41     8926.38       52.15 o
   7   3   5     6480.09     5929.63       41.33 o
   9   3   5      458.22      464.59       14.57 o
  11   3   5     1583.19     1440.34       26.99 o
  13   3   5       12.65       19.46       11.27 o
  15   3   5      840.32      973.77       18.75 o
  17   3   5     5462.89     5351.42       62.07 o
  19   3   5      201.26      229.34       10.20 o
  21   3   5        3.87        3.37        9.77 o
  23   3   5        8.22        8.36       11.40 o
  25   3   5        9.78       17.30       14.73 o
  27   3   5        4.64        0.01       11.64 o
  29   3   5      143.99      138.93       10.76 o
  31   3   5     1396.72     1455.92       17.04 o
  33   3   5        4.82        5.66        8.60 o
  35   3   5        2.37       10.31        6.16 o
  37   3   5      647.73      555.86       12.40 o
 -34   4   5      595.53      755.81       10.01 o
 -32   4   5     2164.08     2263.44       13.92 o
 -30   4   5     2018.33     2026.93       17.14 o
 -28   4   5      113.78      126.92        9.50 o
 -26   4   5      509.05      531.46       12.95 o
 -24   4   5       -0.97        0.01        4.18 o
 -22   4   5      357.01      387.86       10.99 o
 -20   4   5     2094.34     2292.21       21.40 o
 -18   4   5      607.75      617.78       13.82 o
 -16   4   5    13934.37    15188.75       45.68 o
 -14   4   5     4293.94     4467.88       26.90 o
 -12   4   5    14727.77    15748.29       46.11 o
 -10   4   5     7639.74     7882.15       30.21 o
  -8   4   5     2131.78     2263.87       24.58 o
  -6   4   5     2254.35     2239.03       39.88 o
  -4   4   5     2218.38     2300.87       31.89 o
  -2   4   5      488.13      510.91       17.68 o
   0   4   5       87.99       84.36       10.71 o
   2   4   5        6.12        1.64        9.63 o
   4   4   5      628.18      702.62       20.16 o
   6   4   5       13.64       15.02        7.71 o
   8   4   5       78.73      119.48        6.91 o
  10   4   5     5458.52     5500.36       38.01 o
  12   4   5      132.44      138.50        8.18 o
  14   4   5      298.76      325.24        8.87 o
  16   4   5     1901.41     2214.07       26.03 o
  18   4   5        6.00        5.97        8.78 o
  20   4   5      215.50      163.47       14.22 o
  22   4   5      314.99      326.04       15.65 o
  24   4   5      107.15      127.91       12.86 o
  26   4   5       19.43       20.57        7.51 o
  28   4   5       -0.52        0.56        4.87 o
  30   4   5     1004.36      892.83       13.83 o
  32   4   5        2.35        6.81        5.13 o
 -27   5   5      236.43      199.61        7.87 o
 -25   5   5        2.48        3.73        6.71 o
 -23   5   5      136.33      137.87       11.44 o
 -21   5   5      814.10      905.99       17.26 o
 -19   5   5       24.53       20.52        9.05 o
 -17   5   5      224.35      258.27       11.19 o
 -15   5   5       19.49       30.46        9.47 o
 -13   5   5      963.32      974.40       16.77 o
 -11   5   5       56.61       46.71        8.63 o
  -9   5   5      115.31      108.53        8.35 o
  -7   5   5     6977.22     6885.65       27.67 o
  -5   5   5       68.19       70.39        7.70 o
  -3   5   5     2776.75     2765.99       16.86 o
  -1   5   5      588.58      655.59        9.10 o
   1   5   5      594.69      601.71        8.98 o
   3   5   5      507.90      522.28        9.16 o
   5   5   5       -7.13        0.50        6.53 o
   7   5   5      423.69      475.70       13.51 o
   9   5   5        4.50        0.31        9.39 o
  11   5   5     2580.97     2812.82       24.68 o
  13   5   5       -5.09        2.45       11.97 o
  15   5   5       89.19       72.02       11.61 o
  17   5   5      590.05      577.68       15.83 o
  19   5   5     1071.91     1130.13       18.15 o
  21   5   5       24.89       27.27        8.50 o
  23   5   5      149.73      135.85       13.15 o
  25   5   5      132.56      111.20        6.64 o
 -16   6   5       22.05       16.23        5.00 o
 -14   6   5      286.02      285.51        6.35 o
 -12   6   5       87.24       81.66        5.50 o
 -10   6   5       60.62       63.00        5.39 o
  -8   6   5      651.65      584.01        8.77 o
  -6   6   5       31.08       20.32        5.41 o
  -4   6   5      649.19      601.43       11.87 o
  -2   6   5      111.88       94.18       10.31 o
   0   6   5       18.22       28.87       10.24 o
   2   6   5     1771.61     1540.06       21.84 o
   4   6   5     1778.28     1525.90       21.55 o
   6   6   5       38.13       42.84        7.60 o
   8   6   5       53.18       53.07        7.47 o
  10   6   5      127.77      139.30       10.30 o
  12   6   5       71.76       75.50        8.73 o
  14   6   5      184.71      155.25        8.74 o
 -44   0   6      621.66      627.99       12.00 o
 -42   0   6      379.01      343.06       10.69 o
 -40   0   6        7.41        4.04        9.25 o
 -38   0   6       93.82       81.56       11.40 o
 -36   0   6      149.15      144.90       11.79 o
 -34   0   6      461.36      515.65       12.64 o
 -32   0   6      583.59      602.00       12.63 o
 -30   0   6       -1.98        6.15        9.61 o
 -28   0   6     1244.96     1235.55       43.77 o
 -26   0   6      176.52      178.84       24.72 o
 -24   0   6      377.55      360.69       15.78 o
 -22   0   6     4771.46     5257.87       39.18 o
 -20   0   6     4163.76     4296.08       35.27 o
 -18   0   6      126.70      190.31       12.04 o
 -16   0   6      999.42     1062.56       18.31 o
 -14   0   6     3602.01     4053.03       35.80 o
 -12   0   6       32.53       22.56        6.58 o
 -10   0   6      410.37      516.55        7.55 o
  -8   0   6    13147.46    12963.25       37.15 o
  -6   0   6      177.31      131.20        6.82 o
  -4   0   6      246.21      237.95        8.27 o
  -2   0   6     7185.49     7075.90       34.09 o
   0   0   6    50778.93    49972.64       93.33 o
   2   0   6    12574.06    12555.19       47.47 o
   4   0   6     4342.63     3930.72       21.63 o
   6   0   6     6330.56     6034.89       28.05 o
   8   0   6      790.62      737.40       13.15 o
  10   0   6    28070.43    27432.71       63.39 o
  12   0   6        4.97        3.10        7.96 o
  14   0   6      759.74      543.08       16.80 o
  16   0   6      390.13      465.04       14.61 o
  18   0   6     1006.39     1000.95       19.77 o
  20   0   6      795.97      807.53       18.84 o
  22   0   6     1700.03     1851.90       26.13 o
  24   0   6      181.17      179.46       13.73 o
  26   0   6      141.75      145.98       15.62 o
  28   0   6     4863.78     4931.59       48.76 o
  30   0   6       96.89      120.93       12.58 o
  32   0   6      646.36      718.38       16.28 o
  34   0   6     4991.82     4698.25       41.56 o
  36   0   6    14594.62    13248.44       64.65 o
  38   0   6     4082.85     3702.04       26.90 o
  40   0   6     7747.63     6526.45       39.71 o
  42   0   6       75.30       70.28        8.58 o
 -43   1   6      227.06      193.71        7.29 o
 -41   1   6      166.76      190.58        7.64 o
 -39   1   6       57.13       52.25        8.17 o
 -37   1   6      490.49      492.55       10.53 o
 -35   1   6        5.72        9.46        8.74 o
 -33   1   6      775.77      842.67       13.15 o
 -31   1   6      184.29      217.15        8.04 o
 -29   1   6      342.22      379.30        9.70 o
 -27   1   6      325.35      385.99       14.43 o
 -25   1   6      191.58      232.01       13.05 o
 -23   1   6      177.06      172.29       12.49 o
 -21   1   6      121.06      120.11       12.87 o
 -19   1   6      306.80      330.05       14.54 o
 -17   1   6      592.26      565.36       14.17 o
 -15   1   6     4987.58     5190.69       26.33 o
 -13   1   6      522.82      472.26        9.75 o
 -11   1   6     8015.75     7521.62       32.23 o
  -9   1   6     8029.01     8144.53       22.86 o
  -7   1   6       55.72       63.06        5.16 o
  -5   1   6     9483.07     9728.22       25.77 o
  -3   1   6     1065.99     1214.52        9.34 o
  -1   1   6     1362.57     1371.01       12.08 o
   1   1   6     2367.49     2460.41       13.64 o
   3   1   6     4554.24     4427.40       20.62 o
   5   1   6     4652.07     4544.38       27.93 o
   7   1   6       10.66       10.71        6.11 o
   9   1   6      321.69      267.90        8.47 o
  11   1   6     2301.66     2313.08       16.72 o
  13   1   6     1005.78      936.68       14.11 o
  15   1   6     3333.41     3524.47       31.49 o
  17   1   6     2582.58     2706.39       29.72 o
  19   1   6     3489.05     3521.16       30.68 o
  21   1   6     1595.61     1635.11       20.18 o
  23   1   6      496.52      466.65       13.88 o
  25   1   6      512.13      625.57       15.77 o
  27   1   6      362.56      386.75       11.29 o
  29   1   6      444.20      474.75       13.02 o
  31   1   6      933.10      985.52       22.61 o
  33   1   6      231.96      258.51       16.60 o
  35   1   6       74.64       60.96       13.95 o
  37   1   6      117.63       88.68        9.40 o
  39   1   6      594.21      530.38        9.65 o
  41   1   6      175.42      195.33        6.87 o
 -42   2   6       69.78       62.74        5.92 o
 -40   2   6      177.34      140.95        8.39 o
 -38   2   6        2.36        2.60        8.16 o
 -36   2   6       28.11       21.28        9.34 o
 -34   2   6        1.33        2.63        9.54 o
 -32   2   6       59.26       76.45       11.27 o
 -30   2   6      413.40      382.39       14.69 o
 -28   2   6      234.56      218.95        9.39 o
 -26   2   6     3157.06     3298.85       26.26 o
 -24   2   6     1820.03     1839.63       29.11 o
 -22   2   6      249.31      258.48       18.98 o
 -20   2   6     1056.34     1108.50       21.67 o
 -18   2   6     1081.17     1012.69       18.51 o
 -16   2   6     5196.42     4998.05       30.57 o
 -14   2   6        5.78        0.36        7.57 o
 -12   2   6     2026.79     1821.58       18.14 o
 -10   2   6      359.42      340.20        9.69 o
  -8   2   6    10144.93     9071.84       47.21 o
  -6   2   6     2824.65     2734.27       18.99 o
  -4   2   6    15562.26    14031.02       42.55 o
  -2   2   6      302.66      442.86        8.14 o
   0   2   6      156.68       42.17        7.18 o
   2   2   6    15433.99    13196.28       58.64 o
   4   2   6       11.23       10.96        8.16 o
   6   2   6     1626.36     1704.39       18.95 o
   8   2   6    10356.54    10408.50       50.98 o
  10   2   6     5566.26     5327.01       34.01 o
  12   2   6     2338.91     2298.80       24.29 o
  14   2   6      221.44      243.44       11.71 o
  16   2   6      879.79      981.20       20.36 o
  18   2   6      222.02      263.05       12.14 o
  20   2   6      194.71      255.24       13.97 o
  22   2   6     2420.13     2428.91       41.62 o
  24   2   6       19.72        4.92        8.33 o
  26   2   6     8421.98     8969.75       39.77 o
  28   2   6       35.19       51.32       11.18 o
  30   2   6      418.82      432.55       14.59 o
  32   2   6        1.04        1.19        8.11 o
  34   2   6     1072.55     1071.67       13.13 o
  36   2   6        7.66       14.22        6.56 o
  38   2   6       18.02       16.86        4.94 o
  40   2   6      197.55      221.82       11.62 o
 -39   3   6       71.43      128.82        5.71 o
 -37   3   6      404.11      343.44        7.91 o
 -35   3   6      381.67      416.50        8.00 o
 -33   3   6      591.30      615.70       10.66 o
 -31   3   6     1146.08     1274.83       14.04 o
 -29   3   6      507.51      563.19       13.18 o
 -27   3   6       45.71       50.62       10.11 o
 -25   3   6      270.85      323.81       13.23 o
 -23   3   6       57.04       68.90       10.81 o
 -21   3   6     7033.48     7294.22       38.77 o
 -19   3   6      757.56      799.86       22.12 o
 -17   3   6     9525.35     9876.46       60.33 o
 -15   3   6     1819.35     1925.43       35.46 o
 -13   3   6       63.03      103.64       11.69 o
 -11   3   6       27.82        7.51        9.29 o
  -9   3   6      249.50      255.64       11.93 o
  -7   3   6      114.22      119.80       10.22 o
  -5   3   6      154.60      180.45        9.85 o
  -3   3   6      229.98      192.87        9.88 o
  -1   3   6     3014.41     2864.55       24.43 o
   1   3   6     1801.94     1702.90       22.54 o
   3   3   6        8.82        6.99        7.44 o
   5   3   6     3114.34     3079.32       23.81 o
   7   3   6     1180.22     1204.36       17.90 o
   9   3   6      473.03      437.81       17.93 o
  11   3   6      888.45     1068.87       18.74 o
  13   3   6      100.81      101.87       13.43 o
  15   3   6      240.07      279.08       16.11 o
  17   3   6     1428.04     1656.27       34.49 o
  19   3   6       20.88       22.63        7.29 o
  21   3   6      474.89      493.11       13.03 o
  23   3   6      630.69      736.80       21.16 o
  25   3   6      580.52      627.94       16.09 o
  27   3   6      122.89      135.53       12.24 o
  29   3   6       79.63       85.55       10.26 o
  31   3   6     1837.54     1815.38       18.20 o
  33   3   6       98.62      106.81        7.77 o
  35   3   6      303.25      298.15        8.04 o
  37   3   6      323.23      346.57        9.12 o
 -34   4   6       37.48       12.83        6.64 o
 -32   4   6      170.97      236.55        6.67 o
 -30   4   6       -3.50        0.17        9.02 o
 -28   4   6       99.67       60.49       10.63 o
 -26   4   6       35.73       59.25       10.84 o
 -24   4   6       43.52       34.33        8.21 o
 -22   4   6        2.94        2.58        8.16 o
 -20   4   6     1488.07     1568.56       18.40 o
 -18   4   6       35.07       19.38        8.80 o
 -16   4   6     3356.52     3412.74       20.98 o
 -14   4   6      939.65     1015.04       14.23 o
 -12   4   6     4873.27     4995.91       24.77 o
 -10   4   6     1836.13     1901.57       16.35 o
  -8   4   6        2.12        3.72        6.70 o
  -6   4   6      624.07      649.12       11.79 o
  -4   4   6     1234.97     1249.64       23.30 o
  -2   4   6     1984.20     2166.65       37.34 o
   0   4   6      237.09      258.21       14.64 o
   2   4   6      775.26      891.36       13.13 o
   4   4   6      202.80      246.93        8.18 o
   6   4   6       24.29       33.00        6.71 o
   8   4   6      186.75      224.21        8.12 o
  10   4   6     3259.54     3579.51       23.68 o
  12   4   6     1000.64     1132.70       13.18 o
  14   4   6      409.10      452.16       10.72 o
  16   4   6        2.12       11.20        6.75 o
  18   4   6      123.29      128.99        8.81 o
  20   4   6      968.83     1112.99       17.34 o
  22   4   6       34.35       32.07        9.70 o
  24   4   6       22.14       22.63        7.67 o
  26   4   6        8.69        0.38        7.20 o
  28   4   6      390.35      376.49        9.52 o
  30   4   6      197.12      196.80        7.29 o
  32   4   6       59.73       43.76        6.16 o
 -27   5   6      918.76      792.46       13.63 o
 -25   5   6       55.34       53.44        7.12 o
 -23   5   6     1457.14     1303.43       18.52 o
 -21   5   6       18.37       39.45        6.94 o
 -19   5   6      844.94      898.74       14.82 o
 -17   5   6       76.12       73.06        9.34 o
 -15   5   6      715.17      804.53       14.81 o
 -13   5   6      179.38      208.21        8.45 o
 -11   5   6       -0.56        3.97        4.78 o
  -9   5   6       64.92       70.62        7.26 o
  -7   5   6        9.24        3.01        6.50 o
  -5   5   6     1916.01     1907.14       15.87 o
  -3   5   6      823.07      760.81       10.91 o
  -1   5   6     4152.97     4184.61       19.90 o
   1   5   6      337.59      346.33        8.45 o
   3   5   6      153.98      141.81        7.30 o
   5   5   6     1183.77     1242.20       18.71 o
   7   5   6       13.85       16.24        9.31 o
   9   5   6      161.31      154.45       10.75 o
  11   5   6     1261.65     1445.19       20.76 o
  13   5   6     1256.14     1317.60       22.36 o
  15   5   6       42.03       35.82       10.57 o
  17   5   6      206.35      187.08        9.17 o
  19   5   6      123.30      172.28        9.88 o
  21   5   6     1305.98     1276.73       17.51 o
  23   5   6      176.62      167.93        7.60 o
  25   5   6      222.04      168.15        8.58 o
 -14   6   6      390.78      387.24        6.42 o
 -12   6   6        2.17        0.25        4.63 o
 -10   6   6       22.82       23.45        4.96 o
  -8   6   6      422.08      396.89        8.38 o
  -6   6   6      158.09      160.20        6.16 o
  -4   6   6       45.38       36.62        7.09 o
  -2   6   6       52.33       57.70        6.93 o
   0   6   6        3.64        0.15        9.54 o
   2   6   6     2150.46     1856.37       22.83 o
   4   6   6      135.93      158.40        8.45 o
   6   6   6     1285.94     1244.21       14.37 o
   8   6   6      710.19      661.17       11.16 o
  10   6   6       10.91        7.84        6.13 o
  12   6   6        8.34       12.59        7.39 o
 -43   1   7      248.05      233.58        7.11 o
 -41   1   7      322.24      286.56        9.49 o
 -39   1   7      436.75      424.38        9.05 o
 -37   1   7     2223.99     2107.46       16.39 o
 -35   1   7     4372.98     4179.77       22.59 o
 -33   1   7      364.36      360.15       10.02 o
 -31   1   7     1197.16     1221.80       14.08 o
 -29   1   7      296.86      313.35        9.89 o
 -27   1   7       13.23        0.48       10.51 o
 -25   1   7       80.66       89.36       11.56 o
 -23   1   7     1315.77     1390.02       19.03 o
 -21   1   7      711.00      866.61       16.37 o
 -19   1   7     1335.99     1212.38       19.65 o
 -17   1   7    13088.54    12454.08       41.19 o
 -15   1   7      242.55      208.99        8.15 o
 -13   1   7      528.04      408.20       10.23 o
 -11   1   7     7970.32     7567.00       25.96 o
  -9   1   7    24888.61    22345.70       39.16 o
  -7   1   7     8784.92     8005.48       21.05 o
  -5   1   7       87.01       61.57        5.95 o
  -3   1   7        7.47        8.20        5.77 o
  -1   1   7      302.80      286.41        6.93 o
   1   1   7    18149.55    16821.41       37.68 o
   3   1   7     1534.39     1524.66       13.35 o
   5   1   7      680.01      568.59       11.92 o
   7   1   7      523.48      360.29       10.60 o
   9   1   7      168.67      134.00        8.56 o
  11   1   7       38.99       23.74        7.51 o
  13   1   7     4983.84     4503.66       31.44 o
  15   1   7     5750.91     5802.74       36.28 o
  17   1   7     6601.52     6093.95       47.16 o
  19   1   7      321.92      324.07       13.43 o
  21   1   7      241.66      241.71       11.39 o
  23   1   7     1353.86     1446.90       33.34 o
  25   1   7      361.13      367.31       10.38 o
  27   1   7      253.23      251.64        9.85 o
  29   1   7     1690.54     1738.37       22.19 o
  31   1   7     3217.75     3179.53       28.27 o
  33   1   7     2563.98     2529.24       24.99 o
  35   1   7       23.99       25.38       10.20 o
  37   1   7      436.20      407.59       11.01 o
  39   1   7     2605.82     2405.13       16.76 o
  41   1   7     1087.62     1196.07       20.02 o
 -42   2   7        0.64        1.48        3.15 o
 -40   2   7      314.95      304.21        8.75 o
 -38   2   7      119.12      155.22        7.57 o
 -36   2   7      494.93      499.04       11.02 o
 -34   2   7      140.11      138.84       10.70 o
 -32   2   7      507.33      499.10       13.28 o
 -30   2   7     4131.05     4168.48       40.38 o
 -28   2   7       20.15        7.98        8.62 o
 -26   2   7    14048.49    14510.20       50.33 o
 -24   2   7     1307.67     1330.76       31.87 o
 -22   2   7     4090.84     4116.87       49.87 o
 -20   2   7       24.12       23.33       14.25 o
 -18   2   7      415.26      401.41       13.64 o
 -16   2   7     1665.61     1759.18       19.13 o
 -14   2   7     1025.39     1050.66       15.10 o
 -12   2   7      522.26      405.19       13.19 o
 -10   2   7       99.47       90.94        8.95 o
  -8   2   7      993.09     1004.57       13.91 o
  -6   2   7     6985.94     6392.30       35.22 o
  -4   2   7    19583.27    17443.14       64.61 o
  -2   2   7       76.65       21.18        8.67 o
   0   2   7    14025.12    13018.16       71.71 o
   2   2   7     4143.21     3666.57       29.24 o
   4   2   7       85.53       50.42       11.30 o
   6   2   7      223.02      238.08       10.70 o
   8   2   7      550.03      501.57       13.67 o
  10   2   7      434.12      443.85       11.83 o
  12   2   7     1288.80     1208.26       17.28 o
  14   2   7     1296.64     1498.73       23.36 o
  16   2   7     2906.74     2939.56       29.57 o
  18   2   7     2248.96     2273.99       26.98 o
  20   2   7       15.14        1.23       11.63 o
  22   2   7     1485.26     1552.69       16.33 o
  24   2   7     2691.07     2901.32       21.19 o
  26   2   7      969.22     1030.20       13.97 o
  28   2   7      825.00      925.59       17.45 o
  30   2   7      352.17      350.50       13.93 o
  32   2   7      119.45      103.63        9.75 o
  34   2   7      302.76      303.43        8.16 o
  36   2   7       50.71       53.20        6.54 o
  38   2   7     1046.72      908.03       16.44 o
 -39   3   7      314.85      234.57        8.03 o
 -37   3   7       66.13       68.79        5.36 o
 -35   3   7       41.77       50.51        6.13 o
 -33   3   7        0.67        4.47        3.89 o
 -31   3   7       16.70       16.26        9.84 o
 -29   3   7     1383.66     1460.45       17.66 o
 -27   3   7     2641.95     2658.92       23.22 o
 -25   3   7      100.44      109.43       12.46 o
 -23   3   7     3994.03     3999.02       35.82 o
 -21   3   7    16966.30    17817.43       86.89 o
 -19   3   7      555.11      599.32       15.09 o
 -17   3   7      856.93      927.96       22.10 o
 -15   3   7      448.15      444.80       14.79 o
 -13   3   7     6298.75     6640.75       60.43 o
 -11   3   7     1299.40     1368.25       17.92 o
  -9   3   7      132.20      143.76       10.39 o
  -7   3   7      210.20      198.38       11.20 o
  -5   3   7      675.34      661.95       15.34 o
  -3   3   7       51.52       70.05        8.00 o
  -1   3   7       97.99       58.04        9.19 o
   1   3   7     4323.90     3851.97       29.92 o
   3   3   7     5589.89     5190.95       34.99 o
   5   3   7      133.06      139.90       10.23 o
   7   3   7       40.48       21.65        8.79 o
   9   3   7       35.30       21.19        9.28 o
  11   3   7       13.70        3.88        9.73 o
  13   3   7       38.42       32.94       12.56 o
  15   3   7     3553.90     3834.04       51.03 o
  17   3   7       95.31       93.03        7.31 o
  19   3   7       82.34       66.06        8.05 o
  21   3   7      295.48      283.17       12.48 o
  23   3   7     1597.14     1698.83       18.83 o
  25   3   7       -2.17        1.62       11.05 o
  27   3   7      487.62      515.12       15.06 o
  29   3   7      464.01      604.01       12.03 o
  31   3   7      182.18      201.77        9.19 o
  33   3   7      947.33      819.29       12.23 o
  35   3   7     1144.41     1120.63       11.13 o
 -34   4   7      128.83      181.85        5.92 o
 -32   4   7      172.06      220.49        6.69 o
 -30   4   7     1351.88     1251.10       20.70 o
 -28   4   7       29.40       24.54        9.60 o
 -26   4   7        3.90        3.25       10.02 o
 -24   4   7        7.56        4.18        8.70 o
 -22   4   7       91.17       77.33       11.26 o
 -20   4   7        0.97        0.81        5.31 o
 -18   4   7      475.22      480.72       14.54 o
 -16   4   7     1001.44     1122.15       15.75 o
 -14   4   7     2211.06     2196.55       17.39 o
 -12   4   7       61.92       68.64        7.19 o
 -10   4   7     4689.84     4894.36       24.37 o
  -8   4   7     1565.09     1667.72       13.78 o
  -6   4   7      288.27      270.52        8.72 o
  -4   4   7     1375.15     1461.50       14.15 o
  -2   4   7      942.29      963.76       13.39 o
   0   4   7     1878.88     2085.37       16.15 o
   2   4   7      433.76      452.94        9.41 o
   4   4   7      835.69      864.17       11.93 o
   6   4   7      451.74      490.03       10.40 o
   8   4   7       98.68      132.85        8.81 o
  10   4   7      429.03      484.22       12.52 o
  12   4   7     2828.82     2936.10       22.18 o
  14   4   7       24.23       29.44        7.05 o
  16   4   7     1063.23     1107.43       13.61 o
  18   4   7      594.27      602.82       14.42 o
  20   4   7     1218.53     1273.75       18.73 o
  22   4   7       39.78       37.63        9.86 o
  24   4   7       48.74       38.65        9.21 o
  26   4   7      307.86      280.37        9.23 o
  28   4   7      567.69      494.81        8.84 o
  30   4   7       32.74       36.56        5.57 o
 -27   5   7       56.38       34.35        7.16 o
 -25   5   7     1789.54     1506.31       12.69 o
 -23   5   7       57.95       49.10        7.37 o
 -21   5   7      602.39      649.60       10.46 o
 -19   5   7      313.53      354.86        9.26 o
 -17   5   7      280.30      344.17        9.29 o
 -15   5   7      711.89      715.85       14.18 o
 -13   5   7      427.40      453.33        9.04 o
 -11   5   7      670.70      674.79        9.77 o
  -9   5   7      117.26       93.20        7.55 o
  -7   5   7       71.62       75.12        6.72 o
  -5   5   7      343.06      315.85        8.64 o
  -3   5   7     3638.61     3567.47       18.59 o
  -1   5   7       63.95       62.14        6.71 o
   1   5   7       -3.42        0.01        6.31 o
   3   5   7      249.50      231.93        7.77 o
   5   5   7       66.36       75.60        7.29 o
   7   5   7      117.15      101.59        9.31 o
   9   5   7      760.88      780.95       13.37 o
  11   5   7       61.72       48.39        9.50 o
  13   5   7      134.90      129.60        9.31 o
  15   5   7      197.16      155.72        8.43 o
  17   5   7       60.10       75.02        8.26 o
  19   5   7        3.05        0.40        5.27 o
  21   5   7      108.52      114.66        7.35 o
  23   5   7        5.63       10.51        5.50 o
 -14   6   7        7.83        3.76        6.50 o
 -12   6   7        7.90        4.58        4.74 o
 -10   6   7      408.93      377.77        7.60 o
  -8   6   7       96.68       70.39        5.35 o
  -6   6   7      209.31      190.35        8.00 o
  -4   6   7      126.92      110.50        7.80 o
  -2   6   7      438.78      400.94        9.81 o
   0   6   7      637.96      605.22       14.44 o
   2   6   7      168.25      167.97        8.22 o
   4   6   7      276.48      262.66        9.02 o
   6   6   7       29.11       17.91        6.85 o
   8   6   7      473.85      491.90        9.53 o
  10   6   7        4.35        0.98        7.65 o
 -42   0   8      544.16      525.64       10.79 o
 -40   0   8     6365.08     5798.05       31.67 o
 -38   0   8       87.11       77.34        8.73 o
 -36   0   8     1024.60     1062.98       15.28 o
 -34   0   8     3669.53     3673.81       25.62 o
 -32   0   8      639.09      696.00       13.79 o
 -30   0   8      574.04      585.37       12.63 o
 -28   0   8       13.43        3.75        9.58 o
 -26   0   8     9089.07     8933.69      104.25 o
 -24   0   8     3120.41     3136.66       43.44 o
 -22   0   8     1905.42     2009.65       34.49 o
 -20   0   8      358.36      369.08       19.74 o
 -18   0   8    22469.05    21127.77       99.62 o
 -16   0   8      452.53      453.41       19.75 o
 -14   0   8    18302.97    16309.96       66.20 o
 -12   0   8      391.45      386.38       11.28 o
 -10   0   8       18.04        1.48        6.71 o
  -8   0   8    23293.72    22324.07       61.08 o
  -6   0   8      131.37      109.61        7.81 o
  -4   0   8    11915.46    10976.80       54.31 o
  -2   0   8     1482.62     1643.98       16.94 o
   0   0   8     3834.38     3726.55       25.33 o
   2   0   8      668.02      734.90        9.75 o
   4   0   8    13828.42    12632.38       60.47 o
   6   0   8    13788.29    12228.67       52.08 o
   8   0   8    34837.92    30847.67      106.65 o
  10   0   8    19278.51    17699.37       84.65 o
  12   0   8    57142.61    54701.70      152.48 o
  14   0   8       -0.20        0.60       16.71 o
  16   0   8      495.10      522.74       21.19 o
  18   0   8     1290.64     1325.65       30.51 o
  20   0   8     7100.57     6620.66       64.84 o
  22   0   8       76.80       94.60       15.75 o
  24   0   8     1275.84     1308.03       43.32 o
  26   0   8     2657.28     2791.23       38.40 o
  28   0   8     2414.90     2632.07       30.74 o
  30   0   8     1916.78     1894.41       28.18 o
  32   0   8    13735.78    13193.37       66.15 o
  34   0   8     8806.11     8162.45       51.42 o
  36   0   8     2917.72     2707.84       28.95 o
  38   0   8     5181.32     4586.92       32.87 o
  40   0   8       23.23        6.07       12.49 o
 -43   1   8      125.12      126.40        7.33 o
 -41   1   8      478.18      502.59        8.62 o
 -39   1   8      166.30      144.55        7.42 o
 -37   1   8      227.05      213.92        8.92 o
 -35   1   8     4175.83     4043.45       18.67 o
 -33   1   8      641.98      664.44       11.50 o
 -31   1   8     3858.75     4065.06       22.03 o
 -29   1   8     4212.44     4454.10       25.98 o
 -27   1   8      148.78      166.98        9.17 o
 -25   1   8      399.43      413.92       18.28 o
 -23   1   8     4105.27     4296.41       35.20 o
 -21   1   8     1358.97     1434.51       24.80 o
 -19   1   8      111.84      118.16       13.17 o
 -17   1   8     4903.25     4747.76       30.17 o
 -15   1   8     4769.99     4813.23       25.56 o
 -13   1   8     4186.98     3848.65       25.75 o
 -11   1   8     3535.05     3023.92       20.58 o
  -9   1   8    13199.54    11948.92       36.29 o
  -7   1   8     2164.05     2149.44       13.85 o
  -5   1   8     2467.79     2228.98       15.49 o
  -3   1   8        9.13        8.04        5.64 o
  -1   1   8     1228.03     1109.56       12.76 o
   1   1   8      138.54      145.67        6.87 o
   3   1   8    25752.28    23801.52       52.65 o
   5   1   8     1286.89     1276.99       14.36 o
   7   1   8     7927.40     7351.35       29.91 o
   9   1   8     3961.92     3812.55       24.74 o
  11   1   8     2372.73     2367.39       18.60 o
  13   1   8       83.52      101.21        7.90 o
  15   1   8     2904.63     2658.61       27.66 o
  17   1   8     5958.75     5979.27       39.59 o
  19   1   8     1732.27     1735.71       28.49 o
  21   1   8      242.55      268.68       15.56 o
  23   1   8     1518.99     1632.13       34.90 o
  25   1   8     7509.38     7604.43       30.89 o
  27   1   8      365.50      370.38       11.10 o
  29   1   8    13067.61    12902.38       54.00 o
  31   1   8      937.74      959.72       17.73 o
  33   1   8       28.16       27.31        8.88 o
  35   1   8       50.71       43.30       10.03 o
  37   1   8      268.10      241.70       10.96 o
  39   1   8       77.59       80.45        6.52 o
 -40   2   8       76.98       72.56        6.88 o
 -38   2   8      344.20      278.33        7.80 o
 -36   2   8        2.64        6.64        6.81 o
 -34   2   8     1338.27     1396.88       15.35 o
 -32   2   8     3410.01     3378.92       25.39 o
 -30   2   8      838.85      806.22       17.97 o
 -28   2   8     4269.46     4241.97       26.27 o
 -26   2   8     3033.67     3200.39       23.76 o
 -24   2   8      606.80      727.72       11.84 o
 -22   2   8       24.10       19.35       14.78 o
 -20   2   8      787.67      849.85       20.47 o
 -18   2   8      124.81      115.65        9.78 o
 -16   2   8      220.23      189.67        9.49 o
 -14   2   8       71.72       30.41        7.71 o
 -12   2   8     3143.19     3064.74       23.76 o
 -10   2   8      728.44      737.74       12.90 o
  -8   2   8     1854.55     1752.40       18.33 o
  -6   2   8    20878.14    18188.41       54.51 o
  -4   2   8     4876.42     3989.18       30.46 o
  -2   2   8      114.39      187.12        8.23 o
   0   2   8      358.20      347.14       14.06 o
   2   2   8      368.21      274.10       12.83 o
   4   2   8      419.37      319.18       13.26 o
   6   2   8      765.99      788.02       18.32 o
   8   2   8     1626.77     1640.18       18.55 o
  10   2   8     1883.51     1798.85       20.24 o
  12   2   8      953.05      967.91       15.88 o
  14   2   8     3236.18     3300.06       30.83 o
  16   2   8     1061.68     1120.55       23.43 o
  18   2   8      106.31      101.06       13.44 o
  20   2   8      419.90      470.48       15.74 o
  22   2   8      872.74     1035.20       12.38 o
  24   2   8     2071.92     2313.53       19.16 o
  26   2   8      171.29      168.97       10.11 o
  28   2   8      350.39      365.83       11.67 o
  30   2   8      228.22      243.79       12.57 o
  32   2   8      803.94      850.86       13.57 o
  34   2   8      100.08       97.20        6.43 o
  36   2   8      562.33      551.31        9.71 o
  38   2   8      109.10      129.63       11.52 o
 -37   3   8       20.06       29.74        5.30 o
 -35   3   8       22.83       14.44        5.92 o
 -33   3   8       28.77       28.79        7.09 o
 -31   3   8      792.42      754.74       13.63 o
 -29   3   8       21.36       17.00        8.71 o
 -27   3   8      497.22      556.65       19.23 o
 -25   3   8      364.70      397.98       17.71 o
 -23   3   8     3583.31     3689.53       28.84 o
 -21   3   8      441.73      531.08       14.41 o
 -19   3   8     1164.91     1175.79       16.77 o
 -17   3   8       48.89       66.36        9.35 o
 -15   3   8        6.63        9.38        8.93 o
 -13   3   8      215.05      225.20       12.67 o
 -11   3   8     1086.89     1184.57       17.03 o
  -9   3   8     1152.88     1151.79       19.49 o
  -7   3   8      183.31      222.74       11.56 o
  -5   3   8      616.96      682.51       15.65 o
  -3   3   8     1073.79     1050.53       19.02 o
  -1   3   8     1037.84     1126.61       22.11 o
   1   3   8      830.34      799.74       18.07 o
   3   3   8      321.58      326.29       13.64 o
   5   3   8     4054.83     4091.42       31.36 o
   7   3   8      171.10      207.40       10.94 o
   9   3   8      835.52      915.85       15.44 o
  11   3   8      363.06      434.93       15.09 o
  13   3   8      287.69      344.13       14.28 o
  15   3   8      214.01      243.51        9.97 o
  17   3   8       84.52       87.57        8.60 o
  19   3   8      670.40      795.38       10.87 o
  21   3   8      208.44      260.57       11.05 o
  23   3   8      282.56      326.94       11.33 o
  25   3   8      171.97      205.01       11.32 o
  27   3   8      107.27       70.93       10.30 o
  29   3   8       25.97       12.14        8.15 o
  31   3   8       11.12        5.25        7.08 o
  33   3   8        1.80        0.42        6.07 o
  35   3   8        3.49        4.06        5.49 o
 -34   4   8     1094.00      940.82       13.94 o
 -32   4   8      480.80      453.45        7.86 o
 -30   4   8        0.51        2.94        4.35 o
 -28   4   8      177.72      191.22        9.05 o
 -26   4   8       46.41       41.30       10.07 o
 -24   4   8      281.72      317.78       13.06 o
 -22   4   8      401.40      396.11       13.36 o
 -20   4   8       26.59       20.91       10.15 o
 -18   4   8     1085.30     1130.60       18.28 o
 -16   4   8      425.56      452.52       10.54 o
 -14   4   8      138.30      139.81        7.36 o
 -12   4   8     5745.62     5860.71       26.68 o
 -10   4   8      165.56      206.34        8.04 o
  -8   4   8      119.86      122.96        7.22 o
  -6   4   8       63.73       74.85        6.85 o
  -4   4   8      479.85      525.02        9.76 o
  -2   4   8       28.91       31.99        6.59 o
   0   4   8        3.73        0.40        6.50 o
   2   4   8      589.45      640.36       10.66 o
   4   4   8      554.27      590.82       11.36 o
   6   4   8       26.50       35.38        7.72 o
   8   4   8       95.29      110.46        9.99 o
  10   4   8      855.43      880.10       16.61 o
  12   4   8      416.72      420.70       11.40 o
  14   4   8      261.19      266.34        9.17 o
  16   4   8       11.43       13.49        7.56 o
  18   4   8       -0.91        0.44        3.90 o
  20   4   8      593.99      685.18       17.95 o
  22   4   8       -0.44        1.49        5.51 o
  24   4   8      107.48      107.51        9.40 o
  26   4   8      478.89      513.37       10.06 o
  28   4   8       19.99        2.92        5.73 o
  30   4   8      441.57      346.59        9.04 o
 -25   5   8       27.02       26.22        5.16 o
 -23   5   8      138.16      136.50        7.63 o
 -21   5   8       -3.15        2.72        6.04 o
 -19   5   8       79.60       73.57        6.90 o
 -17   5   8        0.43        7.03        4.79 o
 -15   5   8       71.57       76.35        7.00 o
 -13   5   8      245.07      255.49        7.57 o
 -11   5   8      407.32      411.03        9.12 o
  -9   5   8       46.92       55.77        6.31 o
  -7   5   8     1130.81     1137.37       11.62 o
  -5   5   8     2060.57     2014.85       13.42 o
  -3   5   8      106.55      103.81        6.58 o
  -1   5   8      655.41      662.94        9.70 o
   1   5   8       51.63       47.05        6.56 o
   3   5   8       77.86       69.68        6.77 o
   5   5   8      207.00      197.84        8.27 o
   7   5   8      191.53      175.30        8.80 o
   9   5   8        8.44        4.72        7.46 o
  11   5   8      176.67      186.89        8.24 o
  13   5   8       39.58       26.09        6.99 o
  15   5   8      112.11      116.31        7.03 o
  17   5   8       58.77       40.80        7.04 o
  19   5   8      143.80      113.67        6.64 o
  21   5   8      331.02      289.23        8.31 o
  23   5   8       -5.29        4.72        9.66 o
 -12   6   8        5.44        3.95        5.01 o
 -10   6   8      445.52      387.80        8.68 o
  -8   6   8      128.49      107.65        6.73 o
  -6   6   8       83.80       74.91        6.66 o
  -4   6   8      476.56      430.61        9.34 o
  -2   6   8       17.91       15.58        9.00 o
   0   6   8      941.49      890.31       10.05 o
   2   6   8       56.92       46.42        5.47 o
   4   6   8      302.97      273.28        8.57 o
   6   6   8        7.06        4.77        6.11 o
   8   6   8      835.36      818.78       13.15 o
 -41   1   9      957.89      861.82        9.96 o
 -39   1   9      220.07      201.48        8.15 o
 -37   1   9     5856.44     5414.59       26.07 o
 -35   1   9     1053.13     1007.04       11.71 o
 -33   1   9      788.56      735.46       12.04 o
 -31   1   9      389.20      399.32       10.19 o
 -29   1   9        3.19        2.38        7.81 o
 -27   1   9      124.32      112.50        8.39 o
 -25   1   9       74.73       85.30       14.21 o
 -23   1   9     2713.36     2574.66       35.57 o
 -21   1   9       -6.78        7.22       11.27 o
 -19   1   9      275.83      275.24       11.38 o
 -17   1   9       31.54       54.26        8.80 o
 -15   1   9    10833.79     9992.36       56.29 o
 -13   1   9     1208.42     1176.03       15.99 o
 -11   1   9       88.46      223.04        7.53 o
  -9   1   9    10922.68    10344.16       34.42 o
  -7   1   9     1574.01     1453.90       14.05 o
  -5   1   9     2200.44     2184.02       17.56 o
  -3   1   9      379.85      498.96       11.44 o
  -1   1   9     4187.07     3854.85       26.54 o
   1   1   9    40486.85    36990.65       62.13 o
   3   1   9      104.12       50.53        8.24 o
   5   1   9      889.88      634.89       12.15 o
   7   1   9     3089.86     2893.04       20.49 o
   9   1   9       22.48       33.65        7.07 o
  11   1   9     6390.22     5620.40       30.32 o
  13   1   9       45.59       62.98        8.64 o
  15   1   9     2844.83     2436.49       28.25 o
  17   1   9    11513.86    11828.10       65.28 o
  19   1   9     3834.83     4079.39       40.52 o
  21   1   9      659.58      775.93       20.74 o
  23   1   9     4669.18     5002.07       24.88 o
  25   1   9     1239.16     1284.29       14.43 o
  27   1   9    11835.15    11980.96       35.83 o
  29   1   9     1139.89     1102.44       14.37 o
  31   1   9      223.27      209.19       12.40 o
  33   1   9       47.04       48.22        9.66 o
  35   1   9       61.05       63.48        8.75 o
  37   1   9      418.84      428.59       10.88 o
  39   1   9      373.52      420.54       10.13 o
 -40   2   9       91.59       84.56        5.53 o
 -38   2   9        5.56       13.64        6.30 o
 -36   2   9      104.70      102.06        6.42 o
 -34   2   9      417.84      376.17        9.78 o
 -32   2   9     4366.90     4323.32       27.63 o
 -30   2   9      160.22      144.93       11.20 o
 -28   2   9     7097.09     7283.54       35.85 o
 -26   2   9      230.79      290.06       10.10 o
 -24   2   9        1.58        2.27        6.32 o
 -22   2   9      226.01      241.38       17.40 o
 -20   2   9      446.97      545.96       15.48 o
 -18   2   9     1460.05     1501.22       19.91 o
 -16   2   9     5115.36     5435.25       42.73 o
 -14   2   9       73.40       76.72       10.22 o
 -12   2   9      262.97      312.76       11.58 o
 -10   2   9      329.52      401.96       12.15 o
  -8   2   9     2869.32     2584.06       22.46 o
  -6   2   9     2195.81     2188.35       19.77 o
  -4   2   9        2.65        0.23        7.66 o
  -2   2   9     1445.39     1264.42       21.42 o
   0   2   9      209.59      208.86       16.13 o
   2   2   9      620.58      623.49       21.07 o
   4   2   9      511.24      511.70       16.45 o
   6   2   9     1904.00     1850.36       31.26 o
   8   2   9       10.26        9.41       10.24 o
  10   2   9       99.32       91.46        9.81 o
  12   2   9      679.66      724.07       16.23 o
  14   2   9      144.48      151.50       13.90 o
  16   2   9     2098.95     2124.06       26.83 o
  18   2   9     5823.86     6073.23       43.49 o
  20   2   9    16775.23    17846.97       44.66 o
  22   2   9     4734.49     4970.06       24.87 o
  24   2   9      589.58      576.25       11.78 o
  26   2   9      448.38      437.79        9.85 o
  28   2   9     1198.25     1210.80       14.55 o
  30   2   9       16.66       22.64        7.31 o
  32   2   9      225.77      231.46        9.33 o
  34   2   9       44.85       36.11        5.59 o
  36   2   9      184.94      183.66        7.51 o
 -37   3   9        8.36        4.48        4.43 o
 -35   3   9      115.94      134.20        6.16 o
 -33   3   9      726.73      698.64        9.10 o
 -31   3   9        0.38        0.42        6.51 o
 -29   3   9       33.95       18.35        8.78 o
 -27   3   9      332.39      355.94       13.64 o
 -25   3   9       55.96       43.07       11.13 o
 -23   3   9       17.61       29.13        9.70 o
 -21   3   9     2763.22     3090.78       32.75 o
 -19   3   9     2032.62     2176.63       23.46 o
 -17   3   9      647.96      760.31       11.72 o
 -15   3   9      536.82      510.81       16.08 o
 -13   3   9      970.38     1011.70       19.28 o
 -11   3   9      154.97      195.75       13.10 o
  -9   3   9       96.99      116.51       10.11 o
  -7   3   9     1234.72     1264.98       20.46 o
  -5   3   9     3964.01     3870.23       33.36 o
  -3   3   9     2755.84     2730.42       28.44 o
  -1   3   9        5.66       10.48        9.67 o
   1   3   9     4042.09     3946.03       34.94 o
   3   3   9     2143.42     2075.18       26.74 o
   5   3   9        6.14       11.54        9.84 o
   7   3   9     2127.54     2256.24       24.79 o
   9   3   9     1838.17     1928.44       21.19 o
  11   3   9     1264.16     1359.16       20.84 o
  13   3   9      801.60      838.17       12.70 o
  15   3   9      913.27      936.69       14.66 o
  17   3   9     1611.17     1641.90       18.36 o
  19   3   9     3486.03     3739.99       26.12 o
  21   3   9      428.68      424.83       11.91 o
  23   3   9      271.22      260.99       10.70 o
  25   3   9      172.31      173.40        9.36 o
  27   3   9      454.22      427.16       13.10 o
  29   3   9       26.69       39.17        7.60 o
  31   3   9      322.55      308.52        8.97 o
  33   3   9      106.54      114.21        6.38 o
 -32   4   9      748.83      693.26        8.45 o
 -30   4   9      349.31      361.17        7.78 o
 -28   4   9        2.06        4.14        7.46 o
 -26   4   9      117.82      123.20        9.24 o
 -24   4   9      184.10      223.03       11.89 o
 -22   4   9        0.71        3.77        6.38 o
 -20   4   9     2282.39     2550.50       30.60 o
 -18   4   9       -0.41        0.01        5.00 o
 -16   4   9      315.36      362.96        8.91 o
 -14   4   9      124.38      108.89        8.28 o
 -12   4   9     2258.76     2417.04       23.60 o
 -10   4   9     2169.89     2272.47       17.18 o
  -8   4   9       46.98       45.97        7.39 o
  -6   4   9      187.95      210.29        8.75 o
  -4   4   9      284.68      288.69        9.31 o
  -2   4   9       35.27       28.89        6.55 o
   0   4   9      628.14      607.25        9.87 o
   2   4   9      146.19      157.11        7.19 o
   4   4   9     2786.18     2835.27       19.65 o
   6   4   9      538.74      593.55       11.23 o
   8   4   9      849.19      888.99       17.16 o
  10   4   9      697.89      845.85       15.81 o
  12   4   9      464.06      468.36       10.45 o
  14   4   9       15.26       18.18        6.97 o
  16   4   9     1844.27     1877.76       18.92 o
  18   4   9       27.45       18.64        7.05 o
  20   4   9       82.60       91.49        9.51 o
  22   4   9      249.18      250.93        8.08 o
  24   4   9        1.08        0.11        6.91 o
  26   4   9      380.28      318.46        8.94 o
  28   4   9      144.31      136.22        7.66 o
 -25   5   9       -3.87        1.00        6.43 o
 -23   5   9      337.92      329.48        7.44 o
 -21   5   9       20.79       28.44        5.24 o
 -19   5   9      245.95      253.28        8.13 o
 -17   5   9      483.84      528.52        8.90 o
 -15   5   9      378.38      428.12        7.91 o
 -13   5   9      363.49      347.73        8.80 o
 -11   5   9       52.30       50.67        6.11 o
  -9   5   9       38.03       41.14        6.19 o
  -7   5   9      144.11      159.44        6.45 o
  -5   5   9        5.06        0.09        5.94 o
  -3   5   9      344.28      333.04        7.54 o
  -1   5   9        7.21        5.89        6.21 o
   1   5   9      149.75      135.33        8.10 o
   3   5   9      729.14      710.45       11.02 o
   5   5   9     1744.36     1727.30       14.61 o
   7   5   9      427.22      452.34        9.15 o
   9   5   9      457.28      465.27       10.11 o
  11   5   9       10.81        7.45        6.83 o
  13   5   9      333.66      333.84        8.64 o
  15   5   9        1.74        1.99        5.74 o
  17   5   9      322.22      310.83        9.83 o
  19   5   9       -4.51        3.10        6.22 o
  21   5   9      206.15      187.22        8.39 o
 -10   6   9      573.55      508.30       10.45 o
  -8   6   9      364.12      381.77        9.47 o
  -6   6   9        0.02        2.98       14.51 o
  -4   6   9      268.28      230.93        9.79 o
  -2   6   9      168.04      140.08        7.16 o
   0   6   9     1038.13      924.53       15.15 o
   2   6   9       32.26       26.19        8.06 o
   4   6   9        5.30        7.31        5.09 o
   6   6   9       43.38       38.36        7.27 o
 -42   0  10     8950.28     8020.09       36.80 o
 -40   0  10       75.70       70.78        6.27 o
 -38   0  10       78.71       72.65        7.79 o
 -36   0  10      435.64      377.32       11.44 o
 -34   0  10      377.31      411.10       11.70 o
 -32   0  10       10.45       11.18        9.15 o
 -30   0  10     1407.84     1396.19       15.61 o
 -28   0  10     4985.08     4894.01       29.06 o
 -26   0  10     1356.24     1364.93       16.71 o
 -24   0  10     2877.54     2975.18       44.38 o
 -22   0  10     1821.63     1643.81       35.98 o
 -20   0  10    30077.59    29241.31      126.27 o
 -18   0  10       48.87       16.99       15.50 o
 -16   0  10     3473.10     3195.14       34.27 o
 -14   0  10       90.21       86.22       11.71 o
 -12   0  10      540.81      493.49       12.92 o
 -10   0  10       16.94       30.70        6.87 o
  -8   0  10     1807.14     1614.69       16.82 o
  -6   0  10    15769.14    15848.83       48.13 o
  -4   0  10      464.94      385.46       10.03 o
  -2   0  10       76.04       87.73        8.45 o
   0   0  10     4726.00     4659.62       31.42 o
   2   0  10     2624.67     2472.88       24.92 o
   4   0  10    17039.01    14937.99       73.25 o
   6   0  10     1581.58     1167.45       21.55 o
   8   0  10     9428.06     8174.49       62.67 o
  10   0  10     1688.13     2034.87       30.98 o
  12   0  10     2465.87     2717.61       38.21 o
  14   0  10     1026.66      965.49       28.46 o
  16   0  10     2344.56     2159.91       40.17 o
  18   0  10        8.06        3.09       15.27 o
  20   0  10     1369.44     1430.92       34.25 o
  22   0  10      447.64      432.62       19.96 o
  24   0  10      517.66      604.84       24.84 o
  26   0  10       63.64       68.71       11.68 o
  28   0  10      425.23      419.44       24.29 o
  30   0  10     3384.87     3227.89       49.27 o
  32   0  10        9.58        5.75       19.17 o
  34   0  10     2490.81     2311.87       38.61 o
  36   0  10       16.70        1.52       13.56 o
  38   0  10       45.39       54.83        8.24 o
 -41   1  10       19.45       20.51        6.08 o
 -39   1  10     1417.58     1375.83       12.82 o
 -37   1  10     2958.23     2871.99       16.99 o
 -35   1  10      219.07      232.30        8.08 o
 -33   1  10      890.32      914.90       12.49 o
 -31   1  10      704.67      796.30       13.32 o
 -29   1  10     3435.98     3639.20       22.05 o
 -27   1  10      400.91      432.04        8.82 o
 -25   1  10     1056.21     1061.22       12.41 o
 -23   1  10      125.99      163.36       15.18 o
 -21   1  10        4.04        3.96       12.96 o
 -19   1  10     1385.19     1510.76       25.44 o
 -17   1  10      440.22      404.39       15.15 o
 -15   1  10     2699.35     2754.51       27.09 o
 -13   1  10      360.44      283.45       11.59 o
 -11   1  10     6125.17     6009.61       31.88 o
  -9   1  10     1042.70     1115.82       14.69 o
  -7   1  10     2281.48     1993.41       19.34 o
  -5   1  10     2501.42     2345.50       22.57 o
  -3   1  10      280.29      213.35       11.44 o
  -1   1  10     3389.97     3149.72       29.82 o
   1   1  10    23813.13    22267.48       56.35 o
   3   1  10     2211.42     2338.78       19.27 o
   5   1  10      126.76       88.18        8.21 o
   7   1  10     1366.32     1465.78       15.26 o
   9   1  10     1319.15     1309.29       15.64 o
  11   1  10      141.43      133.61        8.60 o
  13   1  10     3089.01     3012.73       29.49 o
  15   1  10     1287.02     1154.98       31.28 o
  17   1  10      260.03      276.62       16.91 o
  19   1  10      113.72      135.61       14.81 o
  21   1  10     1797.75     1909.79       16.57 o
  23   1  10     6474.09     6605.39       29.25 o
  25   1  10      174.61      158.49        7.82 o
  27   1  10     1963.22     1987.15       15.95 o
  29   1  10      158.07      188.29        8.52 o
  31   1  10      434.69      442.83       13.39 o
  33   1  10       13.01        1.40        8.47 o
  35   1  10        6.53        0.25        7.47 o
  37   1  10       42.32       45.19        6.80 o
 -40   2  10        0.76        3.71        2.72 o
 -38   2  10      287.64      260.47        7.66 o
 -36   2  10      310.94      288.82        7.20 o
 -34   2  10      210.09      204.86        8.06 o
 -32   2  10      389.47      411.47       10.66 o
 -30   2  10      750.63      728.53       11.75 o
 -28   2  10     2740.17     2844.23       19.02 o
 -26   2  10      340.41      362.57        9.45 o
 -24   2  10       89.27      117.17        9.74 o
 -22   2  10      663.02      752.48       12.87 o
 -20   2  10      206.40      209.94       18.31 o
 -18   2  10       56.53       35.59       15.45 o
 -16   2  10      437.45      447.02       17.15 o
 -14   2  10       17.10        7.74        9.22 o
 -12   2  10     2821.41     3003.17       27.27 o
 -10   2  10      311.20      324.49       12.33 o
  -8   2  10     3002.82     2986.08       26.58 o
  -6   2  10       75.47      111.84       10.09 o
  -4   2  10    12717.56    11655.24       45.41 o
  -2   2  10        5.95        0.79       13.74 o
   0   2  10      717.73      656.92       22.54 o
   2   2  10       71.05       64.08       15.26 o
   4   2  10     2255.37     2064.84       27.98 o
   6   2  10      215.97      194.23       11.53 o
   8   2  10     1037.44     1021.96       16.91 o
  10   2  10     2056.34     2293.28       24.78 o
  12   2  10      632.38      775.67       16.16 o
  14   2  10     2745.96     2771.13       30.04 o
  16   2  10     2178.80     2238.46       28.45 o
  18   2  10     8576.56     9043.58       26.13 o
  20   2  10     1585.50     1698.14       14.76 o
  22   2  10     3257.53     3527.05       21.93 o
  24   2  10      244.60      223.02        8.63 o
  26   2  10     1257.12     1364.74       13.63 o
  28   2  10      256.06      256.15        8.30 o
  30   2  10      125.47      133.31        7.50 o
  32   2  10      964.27      911.66       15.04 o
  34   2  10      773.98      800.97       10.11 o
  36   2  10       61.78       55.83       10.86 o
 -37   3  10      601.62      565.72        8.09 o
 -35   3  10      445.11      381.32        6.83 o
 -33   3  10      103.01      101.14        5.89 o
 -31   3  10      817.96      824.13        9.76 o
 -29   3  10       32.77       17.84        7.00 o
 -27   3  10      338.30      366.06       13.26 o
 -25   3  10      137.76      179.16       11.75 o
 -23   3  10       71.52       84.74       13.12 o
 -21   3  10       10.46        7.61       10.01 o
 -19   3  10     2965.92     3140.71       26.03 o
 -17   3  10      118.10      133.15        9.07 o
 -15   3  10     1722.10     1892.01       17.81 o
 -13   3  10      182.07      203.25       13.88 o
 -11   3  10      106.15       99.34       12.91 o
  -9   3  10      342.23      411.42       15.68 o
  -7   3  10       53.23       69.77        9.84 o
  -5   3  10      524.79      559.88       15.72 o
  -3   3  10     2739.35     2601.89       32.86 o
  -1   3  10      415.22      549.57       16.87 o
   1   3  10      142.33      189.06       13.30 o
   3   3  10       38.77       58.81       11.16 o
   5   3  10        1.72       14.25       11.35 o
   7   3  10     2066.43     2224.24       27.30 o
   9   3  10     3710.06     3681.74       34.95 o
  11   3  10      643.32      800.94       12.29 o
  13   3  10     5309.40     5842.65       27.71 o
  15   3  10     1503.20     1541.38       16.51 o
  17   3  10       26.36       19.06        8.10 o
  19   3  10        6.04        1.93        7.77 o
  21   3  10        1.10        0.03        7.22 o
  23   3  10       79.47       69.77        7.80 o
  25   3  10       31.02       35.71        9.32 o
  27   3  10      429.13      435.67       12.14 o
  29   3  10       10.79       15.58        6.93 o
  31   3  10      290.09      255.16        8.05 o
  33   3  10      102.58      115.67        6.42 o
 -32   4  10      536.13      428.50        7.10 o
 -30   4  10       11.14        6.14        5.22 o
 -28   4  10      472.84      435.22       10.06 o
 -26   4  10      111.31      145.15        8.60 o
 -24   4  10       -5.34        0.31        9.73 o
 -22   4  10        9.84       15.27       10.36 o
 -20   4  10      388.83      417.83       13.52 o
 -18   4  10      125.35      110.73        9.37 o
 -16   4  10      133.23      132.14        8.38 o
 -14   4  10       11.38        8.39        7.39 o
 -12   4  10       26.60       37.92        8.46 o
 -10   4  10      603.68      625.31       11.45 o
  -8   4  10      328.47      384.11        9.68 o
  -6   4  10      436.25      436.73        9.62 o
  -4   4  10      137.89      139.71        7.03 o
  -2   4  10       88.80       80.30        6.91 o
   0   4  10     2519.17     2649.57       16.82 o
   2   4  10     2340.31     2546.07       16.27 o
   4   4  10      163.84      178.09        8.12 o
   6   4  10     1942.39     1995.74       18.05 o
   8   4  10     1929.37     2119.95       16.27 o
  10   4  10      373.33      315.22        9.49 o
  12   4  10      735.70      705.18       10.48 o
  14   4  10       20.42       13.52        7.27 o
  16   4  10      527.33      558.69       10.02 o
  18   4  10      148.38      130.79        7.30 o
  20   4  10     1606.06     1686.47       14.46 o
  22   4  10      183.32      195.02        8.65 o
  24   4  10     1346.70     1231.88       13.72 o
  26   4  10      321.88      321.88        7.87 o
  28   4  10      122.78       96.65        6.57 o
 -23   5  10       56.78       50.95        5.48 o
 -21   5  10        4.47        1.62        6.50 o
 -19   5  10      355.71      283.19        8.45 o
 -17   5  10      328.78      320.17        8.89 o
 -15   5  10      378.25      436.03        7.90 o
 -13   5  10        7.67        8.30        6.38 o
 -11   5  10        2.11        0.35        6.15 o
  -9   5  10     1370.92     1360.46       12.79 o
  -7   5  10      271.42      271.63        8.06 o
  -5   5  10     2187.98     2108.72       14.22 o
  -3   5  10     1081.56     1067.54       11.02 o
  -1   5  10      554.89      421.42        9.16 o
   1   5  10     3404.42     3296.54       18.72 o
   3   5  10      415.05      374.66        9.33 o
   5   5  10        6.96        7.63        7.45 o
   7   5  10       17.33        8.34        6.40 o
   9   5  10     1556.48     1494.71       14.50 o
  11   5  10      113.46      118.01        7.35 o
  13   5  10        4.16        6.30        5.91 o
  15   5  10      372.37      356.20       10.61 o
  17   5  10      113.92      101.78        7.54 o
  19   5  10      305.83      240.95        7.67 o
  -4   6  10     1116.33      937.72       19.19 o
  -2   6  10      578.42      479.21       11.09 o
   0   6  10       21.63        8.90        7.16 o
 -41   1  11       89.90       72.58        5.32 o
 -39   1  11      446.26      382.13        9.67 o
 -37   1  11      503.99      469.03        8.91 o
 -35   1  11        7.83       10.62        6.43 o
 -33   1  11       30.46       30.40        7.09 o
 -31   1  11      478.44      501.43        9.11 o
 -29   1  11      842.33      841.44       11.38 o
 -27   1  11     1191.41     1182.86       12.37 o
 -25   1  11      464.19      470.90        9.33 o
 -23   1  11      783.66      761.72       14.97 o
 -21   1  11       18.24       18.60       13.81 o
 -19   1  11       16.87       11.65        9.46 o
 -17   1  11       50.48       60.31       10.31 o
 -15   1  11     5929.39     5996.91       39.39 o
 -13   1  11      621.16      667.37       13.32 o
 -11   1  11      112.55       99.23        8.77 o
  -9   1  11      850.05      780.25       15.64 o
  -7   1  11     1873.14     2039.21       21.17 o
  -5   1  11     2479.82     2098.19       23.43 o
  -3   1  11      624.52      458.49       14.51 o
  -1   1  11     5383.05     4690.02       33.13 o
   1   1  11       16.85        7.32       10.87 o
   3   1  11     3803.16     3732.44       26.05 o
   5   1  11       50.62       48.44        7.73 o
   7   1  11     1921.66     1986.81       18.70 o
   9   1  11     3676.07     3533.65       31.18 o
  11   1  11      511.23      451.76       13.47 o
  13   1  11       49.34       48.66       10.44 o
  15   1  11      358.17      348.59       17.29 o
  17   1  11      100.59      103.37       14.01 o
  19   1  11       18.66       12.63        7.10 o
  21   1  11     2919.57     3050.24       20.71 o
  23   1  11      201.28      217.26        8.39 o
  25   1  11       44.75       50.08        7.34 o
  27   1  11      390.93      396.63        9.97 o
  29   1  11       61.22       53.07        8.08 o
  31   1  11      123.08      119.21       12.43 o
  33   1  11      109.68       97.26       10.90 o
  35   1  11      686.51      656.02       14.03 o
  37   1  11      -10.37        0.02        9.37 o
 -38   2  11      209.94      189.48        6.18 o
 -36   2  11       93.95      106.87        5.77 o
 -34   2  11     1107.57     1081.06       10.79 o
 -32   2  11      371.71      345.44       10.25 o
 -30   2  11       68.28       58.77        7.73 o
 -28   2  11      830.57      819.17       12.32 o
 -26   2  11      380.34      370.34        9.41 o
 -24   2  11        2.36        4.48        8.11 o
 -22   2  11      799.21      908.30       14.89 o
 -20   2  11      111.24      124.33       10.30 o
 -18   2  11      456.57      483.79       23.35 o
 -16   2  11     1200.67     1254.23       24.71 o
 -14   2  11       33.20       28.79       11.43 o
 -12   2  11        4.33       28.86       10.80 o
 -10   2  11     7931.23     7798.29       52.48 o
  -8   2  11    12607.96    12039.06       64.01 o
  -6   2  11      974.74     1042.85       17.79 o
  -4   2  11     2647.46     2618.19       26.25 o
  -2   2  11      455.12      447.35       20.63 o
   0   2  11      228.39      198.60       18.46 o
   2   2  11     2319.51     2184.64       37.15 o
   4   2  11      284.16      306.36       18.30 o
   6   2  11      100.38       98.67       10.71 o
   8   2  11        4.75        0.03        9.80 o
  10   2  11     6652.90     6968.05       39.29 o
  12   2  11     6786.92     6915.07       44.65 o
  14   2  11     1196.58     1373.16       22.07 o
  16   2  11     4764.99     4973.26       22.70 o
  18   2  11     9344.43     9933.05       32.18 o
  20   2  11       49.98       49.16        7.46 o
  22   2  11       78.80       92.91        7.46 o
  24   2  11       23.26       28.50        6.85 o
  26   2  11        5.57        3.98        6.62 o
  28   2  11       46.07       49.75        7.12 o
  30   2  11       10.40        8.66        6.57 o
  32   2  11       80.52       79.08        7.51 o
  34   2  11      188.96      176.63        6.10 o
 -35   3  11      297.28      310.74        5.72 o
 -33   3  11       12.13       18.58        5.23 o
 -31   3  11      562.06      507.80        8.21 o
 -29   3  11       23.66       38.16        6.03 o
 -27   3  11      158.30      149.38        9.03 o
 -25   3  11      212.47      236.43        9.56 o
 -23   3  11      911.37      953.48       15.43 o
 -21   3  11       55.76       55.77        9.21 o
 -19   3  11      667.81      725.30       13.34 o
 -17   3  11     5600.90     5948.88       28.81 o
 -15   3  11       99.92      135.23        6.38 o
 -13   3  11      276.27      287.78        8.75 o
 -11   3  11      299.62      315.97        9.78 o
  -9   3  11       -0.86        2.92        6.03 o
  -7   3  11      537.79      618.55       18.31 o
  -5   3  11      283.15      282.00       13.13 o
  -3   3  11     1265.24     1327.18       21.44 o
  -1   3  11      189.71      210.22       12.17 o
   1   3  11      584.57      646.10       19.70 o
   3   3  11        0.51        3.26        7.86 o
   5   3  11      244.04      236.66       18.62 o
   7   3  11     3402.21     3433.39       20.99 o
   9   3  11     5990.91     6273.54       24.77 o
  11   3  11     1206.83     1275.27       13.41 o
  13   3  11    10863.04    11398.48       36.65 o
  15   3  11     1072.95     1109.27       12.88 o
  17   3  11        1.35        0.80        7.58 o
  19   3  11      774.50      807.55       12.91 o
  21   3  11      401.64      429.35       10.38 o
  23   3  11       59.72       64.31        8.54 o
  25   3  11      229.42      236.33       10.72 o
  27   3  11      365.87      337.75       11.10 o
  29   3  11     2225.36     1887.15       16.18 o
  31   3  11      486.00      433.53        8.07 o
 -30   4  11       96.24       46.07        5.53 o
 -28   4  11      191.04      196.58        7.13 o
 -26   4  11      206.16      202.93       10.60 o
 -24   4  11      994.80      992.21       20.75 o
 -22   4  11      238.34      323.91       12.07 o
 -20   4  11      358.81      384.79       13.01 o
 -18   4  11        2.46        1.17        8.21 o
 -16   4  11       24.63       18.72        8.39 o
 -14   4  11      697.77      763.19       12.02 o
 -12   4  11      683.51      749.83       11.97 o
 -10   4  11      866.58      948.93       12.84 o
  -8   4  11       52.91       56.18        7.65 o
  -6   4  11      183.90      166.89        8.35 o
  -4   4  11     1405.88     1432.00       13.95 o
  -2   4  11      971.65     1060.41       12.11 o
   0   4  11      121.07       96.52        7.89 o
   2   4  11      448.38      420.59       11.35 o
   4   4  11     4170.45     4172.87       24.70 o
   6   4  11      673.80      724.60       12.67 o
   8   4  11     1440.73     1517.29       16.14 o
  10   4  11       33.56       32.94        7.28 o
  12   4  11       38.46       22.75        7.82 o
  14   4  11      182.37      197.54        8.07 o
  16   4  11     1225.03     1193.01       12.72 o
  18   4  11       88.55      100.56        7.49 o
  20   4  11      502.29      421.84       10.70 o
  22   4  11      235.34      185.87        8.66 o
  24   4  11     5804.34     4979.80       27.06 o
  26   4  11       60.44       46.39        6.49 o
 -23   5  11      131.59      114.36        6.61 o
 -21   5  11      321.52      290.14        8.30 o
 -19   5  11      135.24      171.29        6.78 o
 -17   5  11       38.90       35.35        5.06 o
 -15   5  11      521.74      506.37        8.94 o
 -13   5  11      150.42      133.84        7.04 o
 -11   5  11        6.52        3.84        5.85 o
  -9   5  11       96.37       87.21        6.00 o
  -7   5  11       81.57       94.26        6.00 o
  -5   5  11      129.12      123.69        6.55 o
  -3   5  11      500.58      496.10        8.39 o
  -1   5  11      134.32      145.00        6.51 o
   1   5  11      125.49       81.05        8.39 o
   3   5  11     3031.72     2813.24       15.75 o
   5   5  11      626.95      632.83        9.75 o
   7   5  11     1176.65     1100.80       11.61 o
   9   5  11      301.62      261.75        7.55 o
  11   5  11      569.56      564.71        9.43 o
  13   5  11       98.51       94.83        5.52 o
  15   5  11       19.29       27.15        5.80 o
  17   5  11       66.23       56.92        5.32 o
 -40   0  12      452.88      427.44        9.66 o
 -38   0  12       48.71       54.10        6.98 o
 -36   0  12       53.91       42.37        8.09 o
 -34   0  12     1579.88     1554.66       20.23 o
 -32   0  12       92.31      101.43        9.70 o
 -30   0  12       31.08       43.37        9.46 o
 -28   0  12       59.19       67.31        8.54 o
 -26   0  12     2732.46     2977.31       20.31 o
 -24   0  12      159.72      142.35        8.63 o
 -22   0  12       13.43        6.47       15.31 o
 -20   0  12     2225.94     2610.71       39.43 o
 -18   0  12     2462.73     2722.84       40.22 o
 -16   0  12       18.38        8.17       11.14 o
 -14   0  12      401.50      512.66       15.85 o
 -12   0  12      568.56      672.50       14.05 o
 -10   0  12      138.87      142.52        9.91 o
  -8   0  12      877.12      756.43       13.93 o
  -6   0  12     3459.78     3456.12       31.16 o
  -4   0  12      320.41      238.61       11.87 o
  -2   0  12     3760.38     3542.83       27.90 o
   0   0  12    10176.60     9785.40       50.66 o
   2   0  12     1480.15     1377.66       26.10 o
   4   0  12       56.06       58.84       12.47 o
   6   0  12     3166.81     3175.73       38.13 o
   8   0  12     6797.15     6695.24       56.43 o
  10   0  12     3737.09     3797.59       44.86 o
  12   0  12     4553.80     4811.43       74.84 o
  14   0  12     4071.28     4057.67       74.74 o
  16   0  12       55.40       14.11       22.78 o
  18   0  12      489.85      548.05       16.78 o
  20   0  12     1365.58     1400.53       24.67 o
  22   0  12      627.60      665.98       18.33 o
  24   0  12     1620.55     1619.98       26.19 o
  26   0  12      720.11      733.27       19.41 o
  28   0  12      600.32      628.08       17.66 o
  30   0  12       39.24       32.41       10.59 o
  32   0  12       94.31       86.75       16.14 o
  34   0  12      623.92      573.21       20.64 o
  36   0  12      382.22      354.95       14.25 o
 -39   1  12       17.75       21.02        5.56 o
 -37   1  12      294.51      321.14        6.85 o
 -35   1  12      385.43      425.25        8.06 o
 -33   1  12      783.72      817.93        9.79 o
 -31   1  12      330.05      326.11        7.78 o
 -29   1  12     3221.06     3362.40       16.62 o
 -27   1  12      256.51      250.25        7.74 o
 -25   1  12     1074.82     1255.18       10.18 o
 -23   1  12      822.66      984.90        8.68 o
 -21   1  12       66.36       90.43       17.91 o
 -19   1  12     1338.14     1431.96       20.78 o
 -17   1  12      668.99      663.42       15.68 o
 -15   1  12      330.68      420.69       13.58 o
 -13   1  12      297.35      261.75       11.04 o
 -11   1  12      306.69      385.40       12.34 o
  -9   1  12      353.33      400.68       12.13 o
  -7   1  12       13.02        5.36       10.26 o
  -5   1  12     7306.51     7094.62       40.41 o
  -3   1  12     1445.41     1470.92       19.91 o
  -1   1  12     1640.77     1707.61       20.90 o
   1   1  12     1118.09     1068.52       18.78 o
   3   1  12      985.85     1051.80       18.17 o
   5   1  12        5.43        9.11        8.38 o
   7   1  12     3356.51     3288.89       27.01 o
   9   1  12      988.72      969.07       15.49 o
  11   1  12      234.77      221.82       12.64 o
  13   1  12      164.24      157.91       11.83 o
  15   1  12       25.65       33.05       13.01 o
  17   1  12     1399.85     1530.08       15.35 o
  19   1  12      888.07      906.89       13.16 o
  21   1  12       55.41       76.37        7.51 o
  23   1  12      112.55      112.07        8.23 o
  25   1  12       14.72        9.93        7.05 o
  27   1  12      479.52      479.02       11.83 o
  29   1  12      159.83      155.10        8.71 o
  31   1  12     1114.14     1055.56       15.60 o
  33   1  12       34.02       24.91        9.17 o
  35   1  12        6.97       19.03       10.77 o
 -38   2  12        0.83        3.31        2.17 o
 -36   2  12     1259.68     1255.64        8.89 o
 -34   2  12      499.44      507.75        8.10 o
 -32   2  12      334.58      312.22        7.85 o
 -30   2  12      556.73      612.81        9.62 o
 -28   2  12       23.95       28.48        7.65 o
 -26   2  12      710.02      765.12       13.09 o
 -24   2  12      354.96      381.37       12.39 o
 -22   2  12      647.17      654.50       14.24 o
 -20   2  12      570.42      659.77       11.39 o
 -18   2  12       97.40       96.23        7.07 o
 -16   2  12       38.60       51.54       11.90 o
 -14   2  12      160.90      194.57       13.50 o
 -12   2  12       12.22       21.43       11.57 o
 -10   2  12     5925.43     5846.87       57.86 o
  -8   2  12     1487.78     1526.10       25.11 o
  -6   2  12      268.27      400.65       14.28 o
  -4   2  12      548.69      529.04       17.87 o
  -2   2  12      412.78      362.55       20.72 o
   0   2  12     1371.76     1358.97       30.86 o
   2   2  12      574.84      638.31       22.98 o
   4   2  12      742.59      716.22       20.87 o
   6   2  12     1264.32     1368.40       24.88 o
   8   2  12     3500.04     3856.07       33.23 o
  10   2  12      467.83      430.55       15.76 o
  12   2  12     1680.79     1785.06       29.17 o
  14   2  12       77.17      101.89        7.26 o
  16   2  12     2199.05     2173.44       16.76 o
  18   2  12       45.07       60.78        7.26 o
  20   2  12      102.61       87.82        8.24 o
  22   2  12       82.61       61.85        8.01 o
  24   2  12       10.71        7.37        7.30 o
  26   2  12     2025.89     1935.14       21.78 o
  28   2  12        1.11        2.54        6.79 o
  30   2  12      122.13      102.95        7.14 o
  32   2  12       72.30       77.56        5.71 o
  34   2  12      278.14      270.06       12.57 o
 -35   3  12      370.54      294.23        7.31 o
 -33   3  12        3.63        0.05        4.36 o
 -31   3  12      208.42      222.16        5.91 o
 -29   3  12      404.72      402.98        8.54 o
 -27   3  12       47.33       37.71        8.03 o
 -25   3  12      169.48      155.97       10.55 o
 -23   3  12       -2.68        1.23        8.62 o
 -21   3  12       22.51        7.04        9.50 o
 -19   3  12      610.50      715.93       13.86 o
 -17   3  12      514.53      615.48       10.48 o
 -15   3  12     2641.61     2612.44       17.61 o
 -13   3  12      898.67      912.34       13.55 o
 -11   3  12      314.82      391.38       10.80 o
  -9   3  12       16.42       13.45        8.05 o
  -7   3  12      230.07      296.21       10.01 o
  -5   3  12      198.81      225.63        8.86 o
  -3   3  12      548.13      441.21       10.39 o
  -1   3  12     2296.08     2493.87       17.18 o
   1   3  12     1370.11     1423.48       12.94 o
   3   3  12        8.97        0.19        6.33 o
   5   3  12       12.03        9.65        6.22 o
   7   3  12     9630.10    10172.61       30.94 o
   9   3  12     1184.67     1298.67       12.84 o
  11   3  12     3395.36     3660.58       20.53 o
  13   3  12       20.24       18.11        7.30 o
  15   3  12     1074.94     1018.90       14.65 o
  17   3  12     2986.05     2926.53       21.63 o
  19   3  12     3616.97     3642.52       22.96 o
  21   3  12        8.97        7.67        7.30 o
  23   3  12       46.29       34.24        6.86 o
  25   3  12      703.81      607.22       17.45 o
  27   3  12      623.53      603.79       11.72 o
  29   3  12        8.94        0.99        4.88 o
  31   3  12       46.54       52.57        7.08 o
 -30   4  12      242.32      194.93        6.34 o
 -28   4  12        2.81        3.86        5.48 o
 -26   4  12      394.92      467.91        8.64 o
 -24   4  12      592.14      573.42       13.37 o
 -22   4  12       12.24       15.80        7.78 o
 -20   4  12      111.72      121.94       10.26 o
 -18   4  12       26.63       23.73        8.18 o
 -16   4  12      215.16      193.08        9.93 o
 -14   4  12      111.71      109.47        8.19 o
 -12   4  12      223.85      229.25        9.16 o
 -10   4  12     1688.02     1785.69       16.21 o
  -8   4  12      229.77      203.05        8.25 o
  -6   4  12      638.65      556.99       11.91 o
  -4   4  12     1709.90     1919.02       16.37 o
  -2   4  12       52.35        3.18        7.78 o
   0   4  12     4261.08     4181.07       24.33 o
   2   4  12     3089.51     2938.84       24.07 o
   4   4  12      775.02      740.70       13.06 o
   6   4  12      154.55      147.92        9.09 o
   8   4  12      214.01      219.60        8.34 o
  10   4  12       64.36       51.47        7.15 o
  12   4  12      406.36      414.28       10.31 o
  14   4  12       74.85       89.02        7.09 o
  16   4  12      105.47      120.36        6.68 o
  18   4  12       15.15        5.26        6.21 o
  20   4  12      384.96      418.77        9.41 o
  22   4  12      662.32      644.07       12.09 o
  24   4  12      293.50      337.44        7.22 o
 -21   5  12      963.95      784.63        9.38 o
 -19   5  12      358.95      294.50        7.43 o
 -17   5  12       73.68       73.28        5.45 o
 -15   5  12       80.61       89.41        6.62 o
 -13   5  12       43.57       40.16        5.75 o
 -11   5  12      137.90      114.13        6.28 o
  -9   5  12     1268.07     1201.96       10.29 o
  -7   5  12      142.43      130.97        6.95 o
  -5   5  12     1995.99     2017.75       12.64 o
  -3   5  12       23.18        7.26        6.44 o
  -1   5  12     1093.09     1093.03       11.21 o
   1   5  12       40.64       59.71        5.58 o
   3   5  12      121.11      104.87        6.18 o
   5   5  12     1420.40     1426.93       10.93 o
   7   5  12       38.28       41.20        5.83 o
   9   5  12       12.33       13.40        5.24 o
  11   5  12      132.66      112.29        6.31 o
  13   5  12      140.70      134.99        7.39 o
  15   5  12        4.49        7.88        5.82 o
 -39   1  13      702.76      626.04        9.35 o
 -37   1  13      620.36      580.63        7.57 o
 -35   1  13        1.97        3.70        5.54 o
 -33   1  13      141.97      137.44        6.65 o
 -31   1  13      443.08      440.79        8.11 o
 -29   1  13     1592.06     1550.39       12.50 o
 -27   1  13      556.33      553.43        9.11 o
 -25   1  13      693.58      748.63        9.35 o
 -23   1  13      548.48      585.38        7.78 o
 -21   1  13      336.36      357.90        6.33 o
 -19   1  13       -3.12        1.00        8.18 o
 -17   1  13      483.92      503.04       14.40 o
 -15   1  13       63.26       68.92       10.88 o
 -13   1  13     1428.62     1565.80       31.22 o
 -11   1  13     2425.66     2619.66       30.42 o
  -9   1  13       -0.38        1.09        8.33 o
  -7   1  13      292.64      282.50       14.29 o
  -5   1  13      671.91      681.36       15.77 o
  -3   1  13      131.41      144.51       10.63 o
  -1   1  13      153.82      147.41       11.54 o
   1   1  13       53.11       60.50       10.06 o
   3   1  13      471.35      564.93       14.86 o
   5   1  13     1153.96     1098.21       17.83 o
   7   1  13     2466.24     2456.50       24.72 o
   9   1  13      264.69      269.25       11.84 o
  11   1  13      120.15      147.48       10.06 o
  13   1  13     1452.28     1557.61       21.09 o
  15   1  13      131.95      126.26        7.87 o
  17   1  13       37.95       37.41        7.28 o
  19   1  13      476.26      487.96       10.67 o
  21   1  13      297.71      299.47        9.80 o
  23   1  13     1198.47     1209.97       14.65 o
  25   1  13      669.79      670.87       13.31 o
  27   1  13      288.17      296.70        8.88 o
  29   1  13       78.60       95.65        7.52 o
  31   1  13      807.08      759.53       12.99 o
  33   1  13      239.08      236.42       14.74 o
 -38   2  13      109.07       58.25        7.82 o
 -36   2  13      516.86      515.79        7.30 o
 -34   2  13       34.27       35.20        5.36 o
 -32   2  13        3.79        2.38        5.00 o
 -30   2  13       62.10       75.33        6.89 o
 -28   2  13      258.65      278.23        9.09 o
 -26   2  13     1111.88     1180.80       13.66 o
 -24   2  13      394.83      359.27       10.55 o
 -22   2  13       70.14       77.10        8.01 o
 -20   2  13     2237.99     2563.45       15.93 o
 -18   2  13      199.82      192.86        8.01 o
 -16   2  13      269.49      266.99        8.97 o
 -14   2  13      252.30      330.30       10.91 o
 -12   2  13     4224.80     4397.44       41.78 o
 -10   2  13      167.89      169.89       13.59 o
  -8   2  13      711.31      811.42       20.01 o
  -6   2  13       20.94       24.96       14.42 o
  -4   2  13      209.16      222.78       18.32 o
  -2   2  13      254.56      225.97       15.91 o
   0   2  13     2986.91     3020.75       43.91 o
   2   2  13     1169.38     1144.85       30.23 o
   4   2  13      345.02      383.81       16.64 o
   6   2  13      180.14      173.10       14.33 o
   8   2  13     1118.93     1231.86       25.31 o
  10   2  13     2771.52     2874.58       19.18 o
  12   2  13     2562.87     2635.60       18.09 o
  14   2  13      317.48      379.17        9.57 o
  16   2  13      528.43      585.96       11.69 o
  18   2  13       80.66       70.76       11.06 o
  20   2  13      635.17      672.86       13.49 o
  22   2  13       39.82       44.17        8.27 o
  24   2  13      199.75      198.96        9.90 o
  26   2  13      787.24      844.90       12.55 o
  28   2  13     1685.31     1515.15       15.31 o
  30   2  13      195.85      201.50        6.91 o
  32   2  13      619.88      517.61       11.38 o
 -33   3  13       15.92       18.47        4.52 o
 -31   3  13      705.54      634.07        8.49 o
 -29   3  13      204.66      193.18        6.62 o
 -27   3  13      302.01      286.92        9.42 o
 -25   3  13       67.33       68.61        7.74 o
 -23   3  13       -0.35        7.36        7.35 o
 -21   3  13        3.01        0.84        9.00 o
 -19   3  13     3635.40     3959.30       23.00 o
 -17   3  13     2417.99     2541.50       21.59 o
 -15   3  13      623.51      601.48       11.73 o
 -13   3  13     1419.81     1592.81       16.95 o
 -11   3  13     1322.80     1510.80       18.57 o
  -9   3  13     2667.40     3059.34       23.24 o
  -7   3  13       22.62       13.95        7.93 o
  -5   3  13     1800.18     1740.53       15.65 o
  -3   3  13       22.02       19.58        6.67 o
  -1   3  13      551.20      582.89        8.76 o
   1   3  13      541.93      567.08        9.34 o
   3   3  13       96.69       89.50        6.68 o
   5   3  13     2800.68     2972.57       17.79 o
   7   3  13     7960.20     8005.15       31.17 o
   9   3  13      110.92      121.78        7.47 o
  11   3  13     2217.94     2408.29       17.26 o
  13   3  13     8085.92     8213.95       33.01 o
  15   3  13     2617.48     2706.92       20.58 o
  17   3  13     2649.51     2590.24       26.40 o
  19   3  13      844.19      770.90       12.87 o
  21   3  13       13.28        3.16        6.90 o
  23   3  13       20.77       15.73        8.27 o
  25   3  13        3.43        6.43        9.54 o
  27   3  13       34.07       28.20        6.75 o
  29   3  13      324.17      310.79        7.93 o
 -28   4  13       96.03      124.58        5.45 o
 -26   4  13      249.08      232.07        7.23 o
 -24   4  13     1296.54     1336.63       13.89 o
 -22   4  13       -2.45        5.01        8.85 o
 -20   4  13        4.12        2.75        8.72 o
 -18   4  13      206.52      214.72        9.40 o
 -16   4  13       16.45       12.21        8.39 o
 -14   4  13      435.75      478.86        9.29 o
 -12   4  13     1010.65     1116.09       15.29 o
 -10   4  13      252.35      296.25        8.43 o
  -8   4  13        3.01        6.54        7.49 o
  -6   4  13      474.76      422.00       12.64 o
  -4   4  13     6192.79     6289.57       31.09 o
  -2   4  13     2772.05     2674.64       18.07 o
   0   4  13     4822.85     4623.48       25.67 o
   2   4  13     9807.54     9572.11       35.38 o
   4   4  13      710.62      725.02       11.12 o
   6   4  13        2.65        4.11        6.92 o
   8   4  13      509.10      497.06       10.07 o
  10   4  13       28.84       24.59        7.63 o
  12   4  13       47.42       48.61        7.47 o
  14   4  13      326.03      367.73        8.09 o
  16   4  13      759.73      653.68       10.64 o
  18   4  13      864.14      829.63       12.02 o
  20   4  13      979.49      795.80       10.08 o
  22   4  13     6880.12     6150.31       21.05 o
  24   4  13      927.99      693.89       18.33 o
 -19   5  13      207.94      208.27        6.83 o
 -17   5  13       17.29       15.99        5.08 o
 -15   5  13       98.07      104.91        5.30 o
 -13   5  13       28.16       23.66        5.89 o
 -11   5  13       92.06      105.91        6.22 o
  -9   5  13        7.77        3.89        5.39 o
  -7   5  13     2592.56     2271.20       15.97 o
  -5   5  13      400.21      343.39        7.87 o
  -3   5  13      186.46      167.20        6.76 o
  -1   5  13      179.37      125.54        6.69 o
   1   5  13      333.01      318.13        6.78 o
   3   5  13      214.33      188.79        6.13 o
   5   5  13      612.72      594.11        7.73 o
   7   5  13        0.95        1.80        2.58 o
   9   5  13      126.46      136.01        5.28 o
  11   5  13        6.47        2.48        5.49 o
  13   5  13     1662.48     1501.03       16.68 o
 -38   0  14     1005.21      860.50       14.81 o
 -36   0  14     2547.40     2236.92       17.39 o
 -34   0  14      444.31      421.56       10.72 o
 -32   0  14       24.29       14.87        7.66 o
 -30   0  14       13.07       19.24        7.37 o
 -28   0  14        0.65        3.93        4.71 o
 -26   0  14        4.73        9.22        8.01 o
 -24   0  14     1056.42     1083.90       13.06 o
 -22   0  14       19.21       18.83        7.51 o
 -20   0  14     1411.52     1510.76       12.30 o
 -18   0  14      352.10      395.64        9.86 o
 -16   0  14     1180.00     1256.71       24.26 o
 -14   0  14       28.95       20.71       11.33 o
 -12   0  14      101.35      155.05       14.17 o
 -10   0  14     1816.74     1826.81       26.39 o
  -8   0  14     2877.50     2921.55       27.64 o
  -6   0  14      768.63      778.06       18.61 o
  -4   0  14     1346.73     1229.01       23.46 o
  -2   0  14     4294.32     3958.54       67.69 o
   0   0  14     2312.69     2253.31       53.85 o
   2   0  14     5576.01     5733.36       79.58 o
   4   0  14      310.23      331.23       18.88 o
   6   0  14       13.02       45.53       13.68 o
   8   0  14      492.61      483.43       22.45 o
  10   0  14     1733.28     1745.71       35.64 o
  12   0  14        5.59        3.73       13.70 o
  14   0  14      103.19      112.40       14.40 o
  16   0  14     7629.60     7955.38       60.09 o
  18   0  14     1808.18     1998.22       40.27 o
  20   0  14     1517.27     1702.34       38.14 o
  22   0  14      721.70      715.00       19.92 o
  24   0  14     7658.50     7484.72       50.29 o
  26   0  14        4.48        1.92       11.39 o
  28   0  14      161.12      135.99       12.14 o
  30   0  14      449.15      451.64       13.39 o
  32   0  14      354.36      388.03       16.81 o
  34   0  14     1122.94      938.16       19.37 o
 -39   1  14       18.56       16.21        7.04 o
 -37   1  14       10.56        5.28        5.47 o
 -35   1  14        4.86        3.04        5.19 o
 -33   1  14     1163.00     1099.34       10.21 o
 -31   1  14      146.94      149.75        6.97 o
 -29   1  14       57.85       63.78        6.46 o
 -27   1  14        2.74        8.19        6.09 o
 -25   1  14        6.54        1.25        6.12 o
 -23   1  14      617.09      630.78        8.25 o
 -21   1  14       46.74       53.48        5.69 o
 -19   1  14       89.17      105.37        5.25 o
 -17   1  14      623.64      678.01        7.21 o
 -15   1  14      545.12      548.92       19.20 o
 -13   1  14      384.50      428.35       16.65 o
 -11   1  14      781.46      842.91       20.24 o
  -9   1  14      110.76       97.49       12.47 o
  -7   1  14     1099.85     1073.73       19.30 o
  -5   1  14       53.66       10.42       12.74 o
  -3   1  14     2936.71     2909.42       33.42 o
  -1   1  14      460.00      506.96       14.66 o
   1   1  14        2.58        1.20       10.86 o
   3   1  14     4500.89     4720.00       36.26 o
   5   1  14       88.30      113.82       11.39 o
   7   1  14     1093.43     1185.84       21.06 o
   9   1  14       54.46       42.07       10.74 o
  11   1  14     1092.30     1211.57       13.73 o
  13   1  14     1546.89     1663.42       16.01 o
  15   1  14      460.50      467.74       10.14 o
  17   1  14       94.18      115.26        7.07 o
  19   1  14      957.03     1039.45       12.55 o
  21   1  14      225.39      213.83        9.41 o
  23   1  14       11.71        4.56        7.28 o
  25   1  14     1478.25     1487.54       16.96 o
  27   1  14      167.12      145.72        8.68 o
  29   1  14      936.87      912.80       12.07 o
  31   1  14       40.80       37.07        8.09 o
  33   1  14       26.35       23.92        9.60 o
 -36   2  14        9.88        3.05        4.72 o
 -34   2  14       74.09       75.70        6.31 o
 -32   2  14       15.82       19.37        5.42 o
 -30   2  14       71.49       89.45        6.47 o
 -28   2  14      163.81      190.12        7.72 o
 -26   2  14       46.55       61.91        7.20 o
 -24   2  14       80.78       87.69        6.19 o
 -22   2  14     2254.79     2380.24       14.51 o
 -20   2  14       35.60       27.45        6.34 o
 -18   2  14     1433.71     1794.06       14.41 o
 -16   2  14      246.69      248.75        8.40 o
 -14   2  14      289.96      245.78        8.02 o
 -12   2  14      274.91      273.73        8.25 o
 -10   2  14       82.19      111.61        7.05 o
  -8   2  14     1506.14     1477.19       33.67 o
  -6   2  14     2312.04     2434.53       40.25 o
  -4   2  14      462.86      533.03       22.60 o
  -2   2  14      200.97      188.48       20.45 o
   0   2  14     3838.47     3818.74       50.20 o
   2   2  14        4.10        1.87       12.63 o
   4   2  14     3670.01     3775.48       30.67 o
   6   2  14      622.08      680.41        9.19 o
   8   2  14     5173.27     5307.50       25.31 o
  10   2  14      494.90      493.19       10.28 o
  12   2  14     3448.94     3622.34       22.57 o
  14   2  14        9.17       11.38        7.24 o
  16   2  14      168.63      175.96        9.99 o
  18   2  14      393.76      411.29       14.17 o
  20   2  14       32.24       31.42        8.47 o
  22   2  14       21.50       27.44        7.97 o
  24   2  14        7.14        1.50        6.42 o
  26   2  14       20.12       20.58        6.00 o
  28   2  14      330.03      330.79        7.09 o
  30   2  14      328.01      369.69        9.14 o
 -33   3  14       41.24       31.16        7.55 o
 -31   3  14      129.71      113.49        6.83 o
 -29   3  14      406.69      341.81        8.52 o
 -27   3  14      289.04      328.90       10.12 o
 -25   3  14      108.32       96.68        9.56 o
 -23   3  14      544.23      587.90       11.46 o
 -21   3  14       34.26       14.65        9.29 o
 -19   3  14      375.44      416.06       10.62 o
 -17   3  14       27.95       21.64        8.06 o
 -15   3  14       80.18       52.45        9.61 o
 -13   3  14      463.68      610.76       12.41 o
 -11   3  14     2635.54     2870.08       22.17 o
  -9   3  14     5319.27     6031.17       28.13 o
  -7   3  14        5.25        8.83        8.36 o
  -5   3  14      635.60      692.20       13.56 o
  -3   3  14       72.20       63.71        8.06 o
  -1   3  14     1466.19     1651.64       14.70 o
   1   3  14      149.51      173.72        7.33 o
   3   3  14      714.66      683.13       10.60 o
   5   3  14      504.20      557.73       10.84 o
   7   3  14      420.64      448.64       10.51 o
   9   3  14      152.43      184.94        8.05 o
  11   3  14     1471.92     1423.06       14.77 o
  13   3  14     4997.38     5108.77       26.85 o
  15   3  14     1566.15     1528.96       16.43 o
  17   3  14     3291.32     3289.87       21.69 o
  19   3  14      121.77      158.66        7.94 o
  21   3  14       49.65       38.82        6.66 o
  23   3  14       64.48       70.15        6.95 o
  25   3  14        9.31       16.98        6.76 o
  27   3  14      150.09      140.21        6.60 o
 -26   4  14     2667.09     2103.91       17.82 o
 -24   4  14       -1.04        3.89        7.86 o
 -22   4  14      171.10      139.41        8.43 o
 -20   4  14       15.53       18.05        8.36 o
 -18   4  14       20.40       15.97        8.93 o
 -16   4  14       25.47       32.67        6.65 o
 -14   4  14      470.52      443.49       10.06 o
 -12   4  14      755.18      850.40       11.88 o
 -10   4  14     1219.77     1062.41       15.89 o
  -8   4  14      152.75      176.51        9.84 o
  -6   4  14       27.87       44.41        8.04 o
  -4   4  14     1337.09     1012.16       14.29 o
  -2   4  14     2405.30     2289.69       16.54 o
   0   4  14      197.77      190.36        8.36 o
   2   4  14     1312.74     1366.18       13.32 o
   4   4  14      276.97      288.15        8.75 o
   6   4  14     1912.58     1844.19       15.34 o
   8   4  14      679.57      655.59       10.52 o
  10   4  14      167.75      166.33        7.48 o
  12   4  14       70.29       77.60        6.59 o
  14   4  14       39.88       50.60        6.72 o
  16   4  14      191.12      170.22        7.34 o
  18   4  14      273.82      274.74        7.20 o
  20   4  14     1024.88      835.62        9.50 o
  22   4  14       27.55       23.88        7.19 o
 -17   5  14      463.67      471.82       14.77 o
 -15   5  14      381.99      375.32        6.41 o
 -13   5  14      498.95      419.71        8.45 o
 -11   5  14       25.29       28.49        5.71 o
  -9   5  14      126.10      147.20        5.60 o
  -7   5  14     2954.43     2789.60       14.15 o
  -5   5  14      616.89      568.94        7.45 o
  -3   5  14      507.75      470.56        7.78 o
  -1   5  14      737.10      697.18        8.58 o
   1   5  14      468.39      392.31        6.77 o
   3   5  14       91.67      104.38        4.97 o
   5   5  14      916.32      778.28        8.71 o
   7   5  14       36.68       29.46        4.42 o
   9   5  14      295.81      249.59        7.02 o
  11   5  14     2890.75     2559.62       20.67 o
 -37   1  15       52.79       57.61        8.26 o
 -35   1  15       57.77       58.60        4.52 o
 -33   1  15      128.31      126.74        5.82 o
 -31   1  15      471.01      445.77        8.11 o
 -29   1  15       71.92       87.15        6.92 o
 -27   1  15     1387.90     1468.69       11.79 o
 -25   1  15       33.47       16.84        6.99 o
 -23   1  15      167.44      136.31        7.26 o
 -21   1  15      262.53      249.47        7.32 o
 -19   1  15        3.80        1.38        5.36 o
 -17   1  15      162.19      135.06        5.62 o
 -15   1  15       21.65       24.21        4.58 o
 -13   1  15      494.05      521.21        6.67 o
 -11   1  15       -0.69        0.57        8.07 o
  -9   1  15       30.63       32.86       11.01 o
  -7   1  15      269.27      299.43       12.99 o
  -5   1  15      591.67      643.42       19.08 o
  -3   1  15     1549.00     1555.93       23.32 o
  -1   1  15     4756.86     4867.83       43.39 o
   1   1  15       46.76       49.05       12.08 o
   3   1  15    10974.71    11106.47       56.88 o
   5   1  15      296.94      328.25       13.96 o
   7   1  15      133.96      149.25        8.10 o
   9   1  15      190.79      226.43        7.38 o
  11   1  15      205.91      236.84        7.43 o
  13   1  15        7.27        2.67        6.79 o
  15   1  15     3643.92     3986.43       21.18 o
  17   1  15      160.61      153.08        7.65 o
  19   1  15      378.74      383.94        8.65 o
  21   1  15       29.69       27.75        7.42 o
  23   1  15      820.36      815.96       16.53 o
  25   1  15     1975.82     1935.54       17.97 o
  27   1  15      411.38      385.89        9.78 o
  29   1  15      501.70      507.46       10.11 o
  31   1  15       12.18       14.99        6.38 o
 -34   2  15       94.32       62.16        5.37 o
 -32   2  15      345.65      387.43        7.34 o
 -30   2  15       14.35       11.44        6.31 o
 -28   2  15       50.47       22.21        7.58 o
 -26   2  15      105.42      158.56        7.32 o
 -24   2  15      279.57      316.20        7.51 o
 -22   2  15      223.78      272.97        7.54 o
 -20   2  15     2782.93     2971.17       16.62 o
 -18   2  15      276.03      413.26        8.92 o
 -16   2  15      966.18     1128.54       12.16 o
 -14   2  15     1242.40     1454.58       12.99 o
 -12   2  15     1111.48     1181.82       11.85 o
 -10   2  15      105.68      109.93        7.40 o
  -8   2  15     1011.49     1140.70       11.04 o
  -6   2  15      591.61      620.72        8.10 o
  -4   2  15      243.64      267.94        6.43 o
  -2   2  15       50.54       62.88        5.86 o
   0   2  15     2470.73     2692.41       16.54 o
   2   2  15     1092.28     1148.57       12.22 o
   4   2  15     5248.38     5553.49       23.46 o
   6   2  15    16832.86    16845.65       37.86 o
   8   2  15     6874.35     7371.04       25.04 o
  10   2  15      969.62     1064.61       13.51 o
  12   2  15       86.38       90.16        7.97 o
  14   2  15      520.21      505.40       13.00 o
  16   2  15        9.54       14.30        8.40 o
  18   2  15     1131.68     1121.83       16.35 o
  20   2  15      233.38      232.73       10.38 o
  22   2  15       43.33       32.88        7.81 o
  24   2  15        3.11        1.09        5.23 o
  26   2  15      120.08      110.56        7.69 o
  28   2  15      259.52      262.71        6.43 o
 -31   3  15       40.67       47.52        6.49 o
 -29   3  15      208.18      236.77        6.67 o
 -27   3  15        4.64        3.91        7.34 o
 -25   3  15       28.43       22.00        8.17 o
 -23   3  15      130.00      140.09        7.54 o
 -21   3  15      472.47      586.88        9.79 o
 -19   3  15      346.37      338.70        9.38 o
 -17   3  15       84.71      122.87        9.46 o
 -15   3  15     4527.33     4775.37       28.07 o
 -13   3  15       73.94       42.52        8.15 o
 -11   3  15       58.94      107.44       14.18 o
  -9   3  15      954.48     1025.59       17.41 o
  -7   3  15       79.61       63.96       10.87 o
  -5   3  15      540.93      500.29       15.34 o
  -3   3  15     1722.03     1638.46       16.80 o
  -1   3  15     5847.70     5824.92       25.28 o
   1   3  15      988.65      979.61       12.32 o
   3   3  15      597.69      640.21        9.69 o
   5   3  15      344.63      365.46        8.37 o
   7   3  15       17.95       24.43        6.97 o
   9   3  15      681.97      707.73       10.50 o
  11   3  15     7971.73     7883.47       31.90 o
  13   3  15       72.80       92.74        7.78 o
  15   3  15      640.29      631.34       12.06 o
  17   3  15        6.71       12.06        6.61 o
  19   3  15       25.26       13.34        6.14 o
  21   3  15      503.28      466.07        8.77 o
  23   3  15      105.12       77.79        5.84 o
  25   3  15      767.53      725.80       12.45 o
 -24   4  15       10.16       22.96        6.70 o
 -22   4  15       33.44       24.25        7.74 o
 -20   4  15       60.11       59.35        6.38 o
 -18   4  15       13.90       10.48        7.10 o
 -16   4  15      466.82      464.96        9.18 o
 -14   4  15      276.27      249.50        8.37 o
 -12   4  15      384.04      426.01        9.32 o
 -10   4  15       10.89       23.14        7.24 o
  -8   4  15     1479.95     1401.90       16.37 o
  -6   4  15      548.47      557.33       14.19 o
  -4   4  15     1751.76     1696.95       15.14 o
  -2   4  15      189.28      181.65        7.54 o
   0   4  15       39.21       25.31        6.53 o
   2   4  15      145.11      143.38        7.47 o
   4   4  15     2309.82     2221.98       15.72 o
   6   4  15       21.15       18.11        6.37 o
   8   4  15      173.07      145.12        8.14 o
  10   4  15      596.67      602.33       10.31 o
  12   4  15      503.77      463.97        9.35 o
  14   4  15       15.78       28.81        6.64 o
  16   4  15       32.44       18.61        7.24 o
  18   4  15      463.54      440.56       11.44 o
 -13   5  15     1666.75     1550.59       16.48 o
 -11   5  15       33.94       24.52        6.03 o
  -9   5  15     3297.02     3026.41       14.67 o
  -7   5  15       52.59       52.20        5.28 o
  -5   5  15      274.70      247.50        5.89 o
  -3   5  15      391.95      373.08        6.42 o
  -1   5  15        6.88        0.02        4.44 o
   1   5  15      284.64      282.35        5.80 o
   3   5  15       63.70       50.07        4.48 o
   5   5  15       17.00       28.12        4.72 o
   7   5  15       87.88       89.20        5.66 o
 -36   0  16     2880.58     2526.79       21.96 o
 -34   0  16      470.67      435.07       13.68 o
 -32   0  16        5.05       14.39       10.70 o
 -30   0  16     2060.51     1854.52       27.73 o
 -28   0  16      603.66      652.38       12.84 o
 -26   0  16     1413.73     1479.02       14.56 o
 -24   0  16      704.93      693.07       11.92 o
 -22   0  16     1402.10     1471.95       14.40 o
 -20   0  16     8117.08     8262.16       28.23 o
 -18   0  16     6381.16     6433.46       21.02 o
 -16   0  16        3.65        2.88        5.73 o
 -14   0  16      123.51      112.75        6.12 o
 -12   0  16       80.42       65.98        6.13 o
 -10   0  16     8331.99     8392.65       22.74 o
  -8   0  16     7268.80     7299.15       89.40 o
  -6   0  16    10826.12    10882.28      109.27 o
  -4   0  16     4658.80     4562.36       74.35 o
  -2   0  16     7589.34     7836.51       95.25 o
   0   0  16     2324.58     2315.07       56.37 o
   2   0  16      357.04      403.82       30.85 o
   4   0  16     1619.06     1661.43       17.46 o
   6   0  16     2283.69     2313.63       22.96 o
   8   0  16     1238.27     1470.77       15.78 o
  10   0  16      411.61      470.22       11.08 o
  12   0  16     1178.79     1352.64       18.53 o
  14   0  16     2241.52     2785.72       43.08 o
  16   0  16     8379.79     8681.60       78.29 o
  18   0  16     8635.42     9519.99       54.52 o
  20   0  16      255.37      374.68       15.52 o
  22   0  16      253.96      192.32       11.15 o
  24   0  16      163.75      135.18       12.61 o
  26   0  16      734.03      726.56       16.47 o
  28   0  16      244.71      237.13       10.69 o
  30   0  16     1671.21     1590.17       21.98 o
 -35   1  16       14.80       14.25        5.14 o
 -33   1  16      603.85      606.18        8.29 o
 -31   1  16        5.58        2.59        6.11 o
 -29   1  16      226.76      210.14        7.58 o
 -27   1  16       54.90       45.83        7.00 o
 -25   1  16        5.26        3.54        6.38 o
 -23   1  16     3252.22     3472.85       16.68 o
 -21   1  16      193.66      241.24        8.07 o
 -19   1  16       20.75       16.55        6.35 o
 -17   1  16     2770.87     2946.25       13.03 o
 -15   1  16     4232.94     4446.04       15.04 o
 -13   1  16      231.51      245.58        6.18 o
 -11   1  16      278.56      273.65        6.13 o
  -9   1  16     4786.84     5092.33       13.71 o
  -7   1  16      677.31      684.61        7.35 o
  -5   1  16     4068.78     3799.20       13.99 o
  -3   1  16    10564.01    10950.11       20.35 o
  -1   1  16      391.81      459.03        6.61 o
   1   1  16     3262.31     3308.12       12.08 o
   3   1  16     3238.28     3496.68       15.20 o
   5   1  16      254.34      298.28        6.46 o
   7   1  16      817.25      891.19       11.06 o
   9   1  16      408.47      451.18        8.99 o
  11   1  16      785.24      995.20       12.36 o
  13   1  16     2034.15     2288.38       18.44 o
  15   1  16      186.99      143.10        9.09 o
  17   1  16      329.92      402.14        8.92 o
  19   1  16      522.54      553.23        9.71 o
  21   1  16      261.86      256.11       10.41 o
  23   1  16     4641.83     4560.17       36.27 o
  25   1  16       71.63       51.29        7.02 o
  27   1  16       17.25        4.39        5.77 o
  29   1  16      916.36      804.74        9.07 o
 -34   2  16       10.61        7.80        5.55 o
 -32   2  16      205.19      178.00        7.37 o
 -30   2  16       14.16       18.38        7.08 o
 -28   2  16       75.30       80.74        8.14 o
 -26   2  16     1330.92     1320.83       12.53 o
 -24   2  16       19.78       46.78        7.51 o
 -22   2  16      485.56      526.11        9.08 o
 -20   2  16     1116.38     1354.49       12.52 o
 -18   2  16        4.77        3.59        7.86 o
 -16   2  16        1.02        9.52        8.60 o
 -14   2  16     1403.62     1423.22       14.05 o
 -12   2  16       38.88       43.99        7.61 o
 -10   2  16      204.61      246.20        8.49 o
  -8   2  16      291.00      270.20        7.47 o
  -6   2  16      432.35      436.46        7.58 o
  -4   2  16      342.65      342.19        7.37 o
  -2   2  16      567.23      580.31        9.01 o
   0   2  16     4449.63     4607.58       20.23 o
   2   2  16     4638.00     4516.48       22.21 o
   4   2  16      192.98      265.49        7.70 o
   6   2  16     3117.90     3000.80       21.57 o
   8   2  16      113.43      110.10        6.94 o
  10   2  16       24.20        9.86        6.31 o
  12   2  16      996.39      990.23       14.24 o
  14   2  16     1691.97     1763.71       17.00 o
  16   2  16       -2.34        1.76        7.99 o
  18   2  16       78.67       72.43        8.02 o
  20   2  16     1752.87     1602.63       15.21 o
  22   2  16       56.84       81.79        6.91 o
  24   2  16        1.83        2.22        6.73 o
  26   2  16      148.94      140.31        6.00 o
  28   2  16      689.34      612.48       15.74 o
 -29   3  16       13.85        4.32        6.37 o
 -27   3  16      166.89      154.33        7.28 o
 -25   3  16        0.30        0.13        7.65 o
 -23   3  16       11.31        9.82        7.38 o
 -21   3  16       93.38       97.55        7.57 o
 -19   3  16      542.81      541.38       10.95 o
 -17   3  16      320.43      375.26       11.43 o
 -15   3  16      270.39      397.13       11.32 o
 -13   3  16      416.04      453.41       12.24 o
 -11   3  16      315.63      393.64       13.38 o
  -9   3  16       52.56       63.77        9.10 o
  -7   3  16       39.37       52.30       10.40 o
  -5   3  16       84.00      110.23       11.19 o
  -3   3  16       25.91       29.45        6.88 o
  -1   3  16       46.87       27.55        6.51 o
   1   3  16      386.29      393.00        8.57 o
   3   3  16      204.54      215.27        8.98 o
   5   3  16      297.00      300.43        8.59 o
   7   3  16       24.96        9.09        5.90 o
   9   3  16       14.18       13.73        5.99 o
  11   3  16     1448.92     1431.55       12.90 o
  13   3  16      490.52      520.09        9.94 o
  15   3  16       35.65       26.18        6.70 o
  17   3  16     2542.99     2330.38       15.64 o
  19   3  16      381.13      349.04        8.27 o
  21   3  16      229.58      183.02        6.51 o
  23   3  16      171.00      173.44        5.21 o
 -22   4  16      136.58      147.32        9.45 o
 -20   4  16       44.14       22.61        7.68 o
 -18   4  16        7.65        0.89        5.85 o
 -16   4  16      486.30      444.08       10.30 o
 -14   4  16       45.97       43.51        6.57 o
 -12   4  16       12.13       21.45        6.57 o
 -10   4  16      312.68      322.79        9.99 o
  -8   4  16      190.40      211.38        9.55 o
  -6   4  16      541.84      517.23       11.52 o
  -4   4  16      740.56      764.35       12.21 o
  -2   4  16      165.01      177.20        8.18 o
   0   4  16      586.39      592.23        9.05 o
   2   4  16       66.16       50.92        5.57 o
   4   4  16       82.57       74.78        5.27 o
   6   4  16      194.73      182.52        6.91 o
   8   4  16      495.74      446.47        8.47 o
  10   4  16       -1.28        0.48        5.37 o
  12   4  16      273.13      258.05        7.30 o
  14   4  16        2.84        9.56        5.97 o
  16   4  16       81.34       68.13        5.77 o
  -5   5  16       20.27       11.17        6.61 o
  -3   5  16     1717.27     1478.07       16.76 o
  -1   5  16       44.10       34.62        7.27 o
 -35   1  17      305.74      254.14        9.47 o
 -33   1  17      119.10      111.44        6.80 o
 -31   1  17      482.95      444.34       10.02 o
 -29   1  17      783.07      819.27        9.54 o
 -27   1  17     1716.98     1724.41       14.63 o
 -25   1  17      847.72      892.96       11.09 o
 -23   1  17      116.67      112.57        7.50 o
 -21   1  17      637.71      643.75        9.77 o
 -19   1  17       28.66       28.59        6.10 o
 -17   1  17       11.06        6.88        7.02 o
 -15   1  17     1332.13     1361.11       10.29 o
 -13   1  17     4351.13     4418.44       13.95 o
 -11   1  17     3284.15     3520.08       12.35 o
  -9   1  17      668.83      712.92        8.26 o
  -7   1  17     3065.97     2943.33       12.33 o
  -5   1  17     9196.72     9107.50       19.22 o
  -3   1  17    10574.02    10740.01       21.06 o
  -1   1  17      730.73      839.54        7.61 o
   1   1  17      387.81      382.92        6.06 o
   3   1  17       39.36       40.03        4.98 o
   5   1  17      727.17      741.41        9.75 o
   7   1  17       30.50       32.48        5.97 o
   9   1  17     2063.60     2485.13       16.74 o
  11   1  17      593.09      639.78       10.79 o
  13   1  17     1663.92     1948.00       16.63 o
  15   1  17      212.55      240.12        8.81 o
  17   1  17      686.50      737.73       10.28 o
  19   1  17      235.78      268.26        8.00 o
  21   1  17        1.68       15.00        8.60 o
  23   1  17      674.58      626.41        9.66 o
  25   1  17      421.96      428.90        8.62 o
  27   1  17       57.01       76.19        5.18 o
 -32   2  17      163.54      188.11        6.71 o
 -30   2  17      675.15      641.43        8.82 o
 -28   2  17       -3.10        0.38        7.12 o
 -26   2  17       73.27       87.81        6.55 o
 -24   2  17      507.44      606.79        8.87 o
 -22   2  17     1885.57     2048.75       15.07 o
 -20   2  17     1773.78     1984.30       17.38 o
 -18   2  17      400.78      444.56       10.21 o
 -16   2  17      323.30      341.24       10.84 o
 -14   2  17     2248.14     2466.36       18.29 o
 -12   2  17     3088.35     3216.38       20.23 o
 -10   2  17      674.04      684.15       10.32 o
  -8   2  17      188.47      206.34        7.93 o
  -6   2  17      824.92      852.96       10.63 o
  -4   2  17     3323.23     3257.65       17.32 o
  -2   2  17     1136.19     1283.48       11.31 o
   0   2  17      455.04      459.07        9.25 o
   2   2  17     1835.55     2004.97       14.63 o
   4   2  17     6717.87     6954.82       30.30 o
   6   2  17       98.21       74.76        8.49 o
   8   2  17      748.29      911.58       10.75 o
  10   2  17      330.41      362.60        8.66 o
  12   2  17      512.58      537.78       10.14 o
  14   2  17      154.92      160.15        8.61 o
  16   2  17       14.03       12.02        6.99 o
  18   2  17       43.04       36.08        7.47 o
  20   2  17       39.37       39.70        6.76 o
  22   2  17     1023.16      996.10       10.18 o
  24   2  17      402.03      370.07        8.02 o
  26   2  17      170.79      136.44       10.98 o
 -27   3  17       13.52       14.61        5.27 o
 -25   3  17      303.61      288.91        7.11 o
 -23   3  17      172.24      183.29        9.17 o
 -21   3  17      540.54      537.75        9.90 o
 -19   3  17        9.54        5.37        7.85 o
 -17   3  17       43.95       59.20        8.67 o
 -15   3  17      501.19      477.86       10.59 o
 -13   3  17      396.92      356.80       11.64 o
 -11   3  17       73.16       84.60        8.09 o
  -9   3  17     1975.86     1899.18       22.46 o
  -7   3  17      575.50      640.18       15.50 o
  -5   3  17      935.33      869.59       22.01 o
  -3   3  17     4155.83     4044.99       25.57 o
  -1   3  17     1507.60     1441.76       12.63 o
   1   3  17      231.28      219.76        8.12 o
   3   3  17      412.62      360.60        9.13 o
   5   3  17        1.34        0.51        6.07 o
   7   3  17       15.05       19.91        6.08 o
   9   3  17      228.88      201.06        7.40 o
  11   3  17     3708.79     3509.94       23.81 o
  13   3  17      236.63      264.88        8.69 o
  15   3  17        4.19        0.72        5.90 o
  17   3  17      150.35      153.38        6.70 o
  19   3  17        3.24        3.67        4.79 o
  21   3  17      232.73      188.47        6.05 o
 -20   4  17       60.78       76.79        8.22 o
 -18   4  17      219.48      229.09        6.42 o
 -16   4  17      171.93      163.59        7.45 o
 -14   4  17       73.26       70.60        6.94 o
 -12   4  17       11.80       13.10        6.70 o
 -10   4  17      599.24      559.81        9.30 o
  -8   4  17      511.25      493.66        9.06 o
  -6   4  17       17.63        5.61        5.76 o
  -4   4  17      641.99      565.77        9.78 o
  -2   4  17      144.45      136.22        7.13 o
   0   4  17      131.36      136.74        7.74 o
   2   4  17      195.98      179.70        6.29 o
   4   4  17       78.37       89.28        5.02 o
   6   4  17       21.79       14.77        4.66 o
   8   4  17        9.51       15.03        4.89 o
  10   4  17        9.50       10.29        4.59 o
  12   4  17      205.33      152.80        6.92 o
  14   4  17      599.43      487.91        9.07 o
 -34   0  18      344.32      350.27       13.59 o
 -32   0  18       49.66       23.30        9.32 o
 -30   0  18     2000.33     1720.69       23.32 o
 -28   0  18      117.02      136.76        9.85 o
 -26   0  18       62.00       68.82       10.30 o
 -24   0  18       68.03       62.09       11.33 o
 -22   0  18      163.95      168.96       10.62 o
 -20   0  18     1202.92     1216.57       12.86 o
 -18   0  18      357.26      393.68        9.68 o
 -16   0  18     1238.85     1245.22       12.26 o
 -14   0  18    31131.60    31251.17       50.51 o
 -12   0  18     3860.39     3870.99       18.50 o
 -10   0  18    16231.81    16376.84       35.02 o
  -8   0  18    13815.01    13975.11       29.71 o
  -6   0  18      126.66      129.97        6.69 o
  -4   0  18       -6.86        0.16        5.96 o
  -2   0  18      228.76      254.07        7.61 o
   0   0  18     3633.23     3768.23       17.90 o
   2   0  18        6.58        0.03        7.90 o
   4   0  18     3754.25     4043.81       20.81 o
   6   0  18     2807.16     3148.29       22.98 o
   8   0  18      610.06      677.29       13.16 o
  10   0  18      190.31      216.06       11.47 o
  12   0  18     4061.58     4689.41       37.06 o
  14   0  18     2052.30     2302.22       27.60 o
  16   0  18        2.88        6.35       10.65 o
  18   0  18      425.58      482.87       14.82 o
  20   0  18       99.30       92.66       10.44 o
  22   0  18       21.95       31.47       13.48 o
  24   0  18      311.68      248.57       11.34 o
  26   0  18      275.83      215.64        9.26 o
 -33   1  18      997.29      840.81       13.89 o
 -31   1  18     1129.51     1072.35       11.49 o
 -29   1  18       -1.54        0.02        6.71 o
 -27   1  18      109.08      143.08        8.05 o
 -25   1  18      695.92      686.94        9.90 o
 -23   1  18      576.87      526.30        9.35 o
 -21   1  18     2388.67     2488.79       14.17 o
 -19   1  18      429.51      411.66        7.89 o
 -17   1  18     3155.88     3223.04       12.94 o
 -15   1  18      582.20      652.59        9.23 o
 -13   1  18      168.74      170.37        7.58 o
 -11   1  18      319.65      320.55        8.17 o
  -9   1  18      848.68      892.08        9.78 o
  -7   1  18      676.63      586.81       10.05 o
  -5   1  18     4956.47     4925.19       15.37 o
  -3   1  18     1324.19     1360.98        9.69 o
  -1   1  18        5.24        6.37        5.13 o
   1   1  18       58.62       76.40        5.56 o
   3   1  18      113.32      121.45        5.97 o
   5   1  18     3338.18     3482.36       17.44 o
   7   1  18      307.65      432.49        8.53 o
   9   1  18     2467.66     2893.12       19.46 o
  11   1  18       22.04       44.25        7.82 o
  13   1  18      124.18      104.90        8.21 o
  15   1  18       39.74       32.29        7.31 o
  17   1  18        8.55       10.79        6.25 o
  19   1  18       74.17       74.18        8.88 o
  21   1  18       14.61       24.88        5.63 o
  23   1  18       18.29       11.71        5.59 o
  25   1  18       93.52       83.79        6.40 o
 -30   2  18       39.32       32.68        8.13 o
 -28   2  18      445.30      418.72       10.24 o
 -26   2  18       12.02       13.98        5.21 o
 -24   2  18      392.14      363.99        7.17 o
 -22   2  18      578.00      517.44        9.96 o
 -20   2  18      128.99      123.04        8.00 o
 -18   2  18      491.57      465.42        9.59 o
 -16   2  18        7.59       14.73        7.04 o
 -14   2  18        8.91        6.73        9.75 o
 -12   2  18      637.16      738.01       12.72 o
 -10   2  18       81.26       74.80        7.78 o
  -8   2  18      135.21      160.72        7.80 o
  -6   2  18       -0.81        0.02        3.55 o
  -4   2  18      108.87      101.80        7.30 o
  -2   2  18      200.54      206.16        8.26 o
   0   2  18     1163.65     1211.48       13.27 o
   2   2  18      338.32      330.33        9.23 o
   4   2  18     1920.70     2142.46       17.59 o
   6   2  18      151.17      161.48        8.91 o
   8   2  18      596.87      546.42        9.59 o
  10   2  18      578.02      601.75       10.39 o
  12   2  18       16.15        9.43        6.68 o
  14   2  18      221.14      258.50        8.32 o
  16   2  18       81.62      103.47        8.01 o
  18   2  18       79.44       57.90        7.27 o
  20   2  18      549.21      529.32        9.33 o
  22   2  18       67.77       38.26        4.99 o
 -25   3  18       -1.06        2.14        6.05 o
 -23   3  18      167.55      152.20        6.40 o
 -21   3  18      109.32      104.68        6.39 o
 -19   3  18       80.98      102.00        8.19 o
 -17   3  18      477.65      492.64        8.57 o
 -15   3  18       25.66       13.25        6.85 o
 -13   3  18      115.76      122.12        8.93 o
 -11   3  18       17.10       28.95        9.52 o
  -9   3  18       24.34       21.57       10.04 o
  -7   3  18       22.28       29.43       10.32 o
  -5   3  18      431.73      401.71       13.56 o
  -3   3  18      674.76      634.74        9.99 o
  -1   3  18      102.30      111.86        6.92 o
   1   3  18      115.11      146.72        7.74 o
   3   3  18      123.54      110.14        7.07 o
   5   3  18       21.49       23.33        5.60 o
   7   3  18      323.77      282.70        8.28 o
   9   3  18       43.44       58.53        7.08 o
  11   3  18      202.24      204.40        7.93 o
  13   3  18       88.56       81.77        6.64 o
  15   3  18       73.00       85.72        5.87 o
  17   3  18       94.20       63.37        5.24 o
  19   3  18        2.59        2.07        5.07 o
 -16   4  18      290.01      271.24        9.90 o
 -14   4  18       62.91       58.64        6.09 o
 -12   4  18      377.62      380.04        7.27 o
 -10   4  18      981.27      877.69        9.99 o
  -8   4  18       -0.58        2.87        3.54 o
  -6   4  18       74.45       53.80        7.01 o
  -4   4  18      267.11      200.01        6.34 o
  -2   4  18       25.95       18.91        5.39 o
   0   4  18      146.84      127.45        6.23 o
   2   4  18      524.18      480.58        9.18 o
   4   4  18      208.22      172.89        6.64 o
   6   4  18       10.29        8.69        4.37 o
   8   4  18       99.74       70.53        6.51 o
  10   4  18       91.29       87.42       10.55 o
 -31   1  19     1061.62      939.72       13.48 o
 -29   1  19     1239.78     1092.29       13.55 o
 -27   1  19      541.41      490.27       10.54 o
 -25   1  19      342.61      326.31        8.21 o
 -23   1  19      642.64      614.94        9.43 o
 -21   1  19     1140.22     1143.50       11.05 o
 -19   1  19     4551.38     4335.30       18.82 o
 -17   1  19      259.94      238.90        7.72 o
 -15   1  19     1274.36     1268.82       10.08 o
 -13   1  19     1433.01     1468.40        9.97 o
 -11   1  19      262.26      263.24        7.02 o
  -9   1  19     1831.95     1849.48       13.53 o
  -7   1  19      136.37      144.08        6.41 o
  -5   1  19       97.97       86.61        5.45 o
  -3   1  19     1413.42     1413.13        9.24 o
  -1   1  19     1109.51     1212.79        9.49 o
   1   1  19     1396.94     1555.75       10.15 o
   3   1  19      759.90      890.53        8.97 o
   5   1  19        3.99        4.61        6.10 o
   7   1  19      596.10      760.60        8.49 o
   9   1  19       55.76       59.91        6.41 o
  11   1  19        7.23       12.23        6.53 o
  13   1  19        4.47       10.83        6.92 o
  15   1  19      933.10      891.43       11.68 o
  17   1  19        7.44        7.06        5.23 o
  19   1  19       83.88       62.95        6.09 o
  21   1  19        8.68        3.34        4.83 o
  23   1  19     1357.13     1324.33       10.85 o
 -28   2  19      814.26      838.16       13.27 o
 -26   2  19     1170.43     1101.30       11.40 o
 -24   2  19      630.44      652.67        9.51 o
 -22   2  19      522.42      477.70        9.90 o
 -20   2  19      629.72      628.14       10.19 o
 -18   2  19       85.95       77.56        7.24 o
 -16   2  19     1729.24     1698.38       14.78 o
 -14   2  19      311.61      346.45        8.74 o
 -12   2  19       84.81       89.02        8.01 o
 -10   2  19        1.94        0.05        8.27 o
  -8   2  19      181.13      156.29        8.13 o
  -6   2  19       11.60       16.61        7.73 o
  -4   2  19      331.53      350.66        8.68 o
  -2   2  19      634.85      733.04        9.68 o
   0   2  19       49.90       51.68        7.55 o
   2   2  19      257.81      350.66        9.44 o
   4   2  19        7.77       14.78        9.04 o
   6   2  19       72.93       68.64        8.19 o
   8   2  19      136.64      148.73        8.54 o
  10   2  19       82.94       85.96        6.15 o
  12   2  19       90.41       85.71        5.76 o
  14   2  19      214.94      213.34        6.85 o
  16   2  19      348.32      306.34        7.83 o
  18   2  19        5.95       12.12        4.91 o
  20   2  19      438.19      384.41        6.05 o
 -23   3  19       44.19       36.45        7.57 o
 -21   3  19      112.38      104.90        6.83 o
 -19   3  19      396.28      344.59        9.19 o
 -17   3  19       76.24      110.88        6.43 o
 -15   3  19      407.85      366.61        8.11 o
 -13   3  19        5.09        8.93        6.48 o
 -11   3  19        8.09        4.09        7.59 o
  -9   3  19       57.66       78.29        9.85 o
  -7   3  19      320.94      312.64       10.03 o
  -5   3  19       72.53       71.26        6.76 o
  -3   3  19       -0.37       15.38        5.02 o
  -1   3  19       96.00      112.39        7.92 o
   1   3  19        1.91        2.82        6.31 o
   3   3  19      519.47      508.72        9.60 o
   5   3  19      245.94      227.09        7.19 o
   7   3  19       43.08       52.05        6.53 o
   9   3  19      178.41      183.50        7.21 o
  11   3  19      172.26      146.73        6.85 o
  13   3  19      154.42      144.05        6.08 o
  15   3  19      554.56      443.62        8.07 o
 -12   4  19      136.07      109.17        7.81 o
 -10   4  19       72.05       83.21        6.13 o
  -8   4  19        2.06        0.27        5.84 o
  -6   4  19       77.84       79.26        5.85 o
  -4   4  19      101.89       92.92        6.08 o
  -2   4  19      168.58      124.34        6.70 o
   0   4  19     1698.27     1405.25       14.45 o
   2   4  19      134.41      120.73        7.04 o
   4   4  19        2.07        0.67        6.75 o
 -30   0  20       59.78       64.00       11.02 o
 -28   0  20     1613.36     1398.26       17.21 o
 -26   0  20        7.95       23.04        9.06 o
 -24   0  20     2293.17     2093.68       19.54 o
 -22   0  20        0.28        8.55        8.32 o
 -20   0  20      189.69      188.39       13.42 o
 -18   0  20       18.49       14.74       12.53 o
 -16   0  20     7910.60     7795.00       32.08 o
 -14   0  20      130.64      127.32       10.45 o
 -12   0  20      118.57      135.22       10.09 o
 -10   0  20       12.22       10.64        9.57 o
  -8   0  20      380.51      367.46       11.30 o
  -6   0  20      846.51      812.97       14.87 o
  -4   0  20      347.93      410.80       11.92 o
  -2   0  20      242.25      281.54       13.45 o
   0   0  20      785.30      760.08       14.35 o
   2   0  20     1423.45     1460.25       18.52 o
   4   0  20     1600.50     1493.06       16.05 o
   6   0  20       47.44       31.48        8.79 o
   8   0  20       -1.00        0.34        3.43 o
  10   0  20      204.55      162.15        8.15 o
  12   0  20      664.66      702.64       11.83 o
  14   0  20       84.85       94.06        8.62 o
  16   0  20       22.21       10.80        7.27 o
  18   0  20       32.51       27.45        6.54 o
  20   0  20       49.68       69.07        7.83 o
  22   0  20      394.10      338.09        9.39 o
 -29   1  20        8.97        8.64        5.29 o
 -27   1  20        2.20        1.28        6.63 o
 -25   1  20      793.85      767.36       10.91 o
 -23   1  20     1259.06     1211.46       12.03 o
 -21   1  20     2338.75     2245.87       15.29 o
 -19   1  20     1456.85     1441.21       11.85 o
 -17   1  20      322.50      334.50        9.00 o
 -15   1  20      272.36      283.24        7.89 o
 -13   1  20      713.93      737.58        9.38 o
 -11   1  20        6.88        6.10        6.64 o
  -9   1  20      735.28      794.05        9.17 o
  -7   1  20       89.65       90.14        6.42 o
  -5   1  20      206.46      176.05        6.33 o
  -3   1  20       87.08       77.45        6.04 o
  -1   1  20       10.62       23.33        5.32 o
   1   1  20      170.33      200.46        6.00 o
   3   1  20        6.98       14.60        5.41 o
   5   1  20      309.70      382.44        7.62 o
   7   1  20      179.87      196.31        7.23 o
   9   1  20      806.48      812.44        9.90 o
  11   1  20       12.22       20.90        6.15 o
  13   1  20       90.20       99.92        5.74 o
  15   1  20       12.47        3.43        4.83 o
  17   1  20       -1.08        0.84        5.09 o
  19   1  20       18.63       20.34        4.50 o
  21   1  20      117.89       97.67        6.13 o
 -26   2  20       12.84        2.41        9.75 o
 -24   2  20     2758.89     2472.42       15.57 o
 -22   2  20        8.94       18.71        6.16 o
 -20   2  20      288.64      297.69        8.44 o
 -18   2  20      293.53      257.63        7.51 o
 -16   2  20       34.52       42.60        6.55 o
 -14   2  20       79.54       78.16        7.13 o
 -12   2  20       10.20        4.24        6.69 o
 -10   2  20      348.12      392.27        9.18 o
  -8   2  20     2366.54     2213.46       14.39 o
  -6   2  20       64.32       70.73        7.57 o
  -4   2  20      290.79      341.38        9.06 o
  -2   2  20      698.15      811.06       10.55 o
   0   2  20      672.27      597.58       10.37 o
   2   2  20      564.63      628.31       10.72 o
   4   2  20      397.39      338.70        9.91 o
   6   2  20        0.98        1.67        3.57 o
   8   2  20       39.34       32.48        8.08 o
  10   2  20       -1.96        0.11        5.50 o
  12   2  20        3.90        3.55        5.10 o
  14   2  20       -3.33        0.86        6.02 o
  16   2  20        6.26       10.84        4.14 o
  18   2  20      131.08       79.89        6.30 o
 -19   3  20       23.77       27.84        6.97 o
 -17   3  20       68.47       75.93        7.09 o
 -15   3  20      205.94      203.07        7.38 o
 -13   3  20       84.93       78.28        8.24 o
 -11   3  20      699.07      670.91        9.40 o
  -9   3  20      258.99      209.81        8.30 o
  -7   3  20      605.77      642.43       13.07 o
  -5   3  20      364.37      359.57        8.49 o
  -3   3  20      203.55      220.19        7.22 o
  -1   3  20       50.09       43.85        6.93 o
   1   3  20      113.96       85.40        6.47 o
   3   3  20      968.81      868.83       10.44 o
   5   3  20        1.03        6.28        5.06 o
   7   3  20        7.15        9.48        5.22 o
   9   3  20        2.42        0.01        4.54 o
  11   3  20       98.91       85.48        5.87 o
 -25   1  21      916.47      829.66       11.54 o
 -23   1  21      300.52      310.41        9.85 o
 -21   1  21      360.10      352.18       10.24 o
 -19   1  21      130.76      130.95        7.71 o
 -17   1  21       20.31       17.56        8.17 o
 -15   1  21       55.76       65.65        8.38 o
 -13   1  21        6.25        6.60        8.06 o
 -11   1  21      237.42      245.70        8.28 o
  -9   1  21      365.55      357.61        8.12 o
  -7   1  21      215.80      254.75        7.49 o
  -5   1  21      860.77      803.99       10.10 o
  -3   1  21      658.47      619.03        9.97 o
  -1   1  21      249.62      255.66        8.37 o
   1   1  21        5.57        1.26        7.00 o
   3   1  21        9.10       10.96        5.54 o
   5   1  21      321.26      317.79        7.61 o
   7   1  21      303.70      301.58        7.11 o
   9   1  21       28.32       29.74        5.90 o
  11   1  21      304.46      301.32        6.55 o
  13   1  21       62.94       47.14        4.63 o
  15   1  21       45.50       26.65        4.07 o
  17   1  21      111.83      102.46        4.79 o
 -22   2  21       15.81        8.31        7.37 o
 -20   2  21       42.14       37.67        6.73 o
 -18   2  21       17.42       15.24        6.27 o
 -16   2  21      337.28      302.57        8.72 o
 -14   2  21       11.48       16.91        6.61 o
 -12   2  21        3.73        3.58        6.55 o
 -10   2  21      118.96      146.34        7.52 o
  -8   2  21      680.56      674.36       10.19 o
  -6   2  21       57.36       61.82        7.46 o
  -4   2  21       93.04      137.76        7.46 o
  -2   2  21     1296.87     1210.06       13.44 o
   0   2  21      253.35      243.89       10.05 o
   2   2  21      919.71      834.68       11.71 o
   4   2  21       17.98       11.18        5.85 o
   6   2  21      170.01      154.33        7.22 o
   8   2  21      106.97       87.46        6.45 o
  10   2  21       63.67       53.85        6.57 o
  12   2  21       12.24       14.82        4.83 o
  14   2  21        7.89        2.88        4.14 o
 -15   3  21      251.11      236.22       10.76 o
 -13   3  21     1427.76     1217.84       12.27 o
 -11   3  21      173.33      130.56        7.61 o
  -9   3  21        6.20        1.44        6.81 o
  -7   3  21      239.97      212.02        7.02 o
  -5   3  21       52.85       59.22        6.86 o
  -3   3  21      262.49      262.78        9.21 o
  -1   3  21      383.27      315.20        8.19 o
   1   3  21      301.31      266.14        6.80 o
   3   3  21      698.09      577.80        9.29 o
   5   3  21      185.58      161.46        7.47 o
   7   3  21      114.26      131.84        6.47 o
 -24   0  22        5.35        0.25       10.37 o
 -22   0  22      919.97      738.67       20.99 o
 -20   0  22     1712.90     1475.31       28.15 o
 -18   0  22      260.41      271.30       14.06 o
 -16   0  22      -10.95        5.62       10.61 o
 -14   0  22        4.83        5.88       10.77 o
 -12   0  22      101.63       84.88       18.49 o
 -10   0  22        8.49        6.65       15.73 o
  -8   0  22       35.05       39.13       19.03 o
  -6   0  22      142.72      123.09        9.97 o
  -4   0  22        2.75        2.14       10.35 o
  -2   0  22       88.02       93.50       11.03 o
   0   0  22      483.37      398.17       11.33 o
   2   0  22       59.12       82.49        7.92 o
   4   0  22       11.44       48.03        8.46 o
   6   0  22       69.66       57.21        8.43 o
   8   0  22      363.25      348.44       10.12 o
  10   0  22       18.57       16.54        6.33 o
  12   0  22        1.39        5.67        7.31 o
  14   0  22       22.88        2.51        6.52 o
  16   0  22      438.72      378.98       13.45 o
 -23   1  22      341.39      287.16        9.91 o
 -21   1  22       -6.43        0.04        8.94 o
 -19   1  22       97.12      103.90        9.76 o
 -17   1  22      554.72      479.00       10.91 o
 -15   1  22       49.80       28.55        9.58 o
 -13   1  22      157.67      148.35        8.79 o
 -11   1  22       42.01       31.54       10.45 o
  -9   1  22       53.89       35.76       10.56 o
  -7   1  22        0.90        0.04        5.45 o
  -5   1  22      908.50      894.56       13.55 o
  -3   1  22      224.60      227.32       10.07 o
  -1   1  22      172.44      175.65       10.03 o
   1   1  22      153.04      147.37        7.24 o
   3   1  22       19.93       13.18        6.16 o
   5   1  22        1.04        2.34        6.62 o
   7   1  22      187.44      156.22        7.13 o
   9   1  22       88.39      105.72        5.35 o
  11   1  22      238.32      173.79        5.64 o
  13   1  22        3.48        1.13        5.23 o
 -18   2  22       69.57      102.16        8.33 o
 -16   2  22      119.08      124.74        7.22 o
 -14   2  22      238.70      212.80       10.38 o
 -12   2  22       54.10       73.96        9.63 o
 -10   2  22       11.36       22.68        6.68 o
  -8   2  22        1.71        1.68        5.90 o
  -6   2  22      563.94      466.33        8.60 o
  -4   2  22      107.38       88.57        6.76 o
  -2   2  22      213.97      212.67        8.73 o
   0   2  22        7.17        3.03        7.87 o
   2   2  22        8.47       12.10        7.77 o
   4   2  22      167.30      170.07        8.40 o
   6   2  22      287.43      299.38       11.66 o
   8   2  22      365.91      357.03       10.62 o
  10   2  22      403.07      335.52       10.23 o
 -19   1  23       19.93       21.71       10.01 o
 -17   1  23      291.44      291.52       16.91 o
 -15   1  23       52.37       35.82       14.26 o
 -13   1  23      384.90      343.26       15.87 o
 -11   1  23      169.82      147.24       11.91 o
  -9   1  23       34.12       24.55       11.56 o
  -7   1  23      462.13      476.91       12.86 o
  -5   1  23     1207.09     1041.48       14.35 o
  -3   1  23       22.85       16.40        9.11 o
  -1   1  23       58.61       37.14        8.86 o
   1   1  23       27.77       24.78        7.92 o
   3   1  23       16.15       12.53        7.13 o
   5   1  23      108.09       94.46        9.52 o
   7   1  23      170.94      136.37        7.20 o
   9   1  23      244.65      172.39        6.92 o
 -12   2  23      571.16      468.41       13.27 o
 -10   2  23      184.63      125.78       11.99 o
  -8   2  23      461.64      392.25       10.93 o
  -6   2  23        3.52        0.65        9.26 o
  -4   2  23       55.08       33.88        9.47 o
  -2   2  23       23.46       47.50        6.66 o
   0   2  23       51.55       41.01        6.61 o
   2   2  23       28.69       16.20        7.60 o
   4   2  23       30.67       16.65        7.26 o
 -14   0  24      532.00      533.18       26.55 o
 -12   0  24      276.13      245.15       26.73 o
 -10   0  24      924.52      871.89       30.66 o
  -8   0  24      381.26      364.29       27.18 o
  -6   0  24      420.60      377.90       25.63 o
  -4   0  24     1238.44     1027.85       28.45 o
  -2   0  24       92.38       72.61       11.32 o
   0   0  24       47.44        7.22        9.83 o
   2   0  24      594.10      536.13       12.95 o
   4   0  24     1677.24     1159.08       23.39 o
 -13   1  24      977.79      815.43       20.24 o
 -11   1  24      164.87      140.08       12.43 o
  -9   1  24       43.61       37.39       11.15 o
  -7   1  24      141.23      109.47        9.08 o
  -5   1  24       99.09      103.79        8.56 o
  -3   1  24       49.84       36.98        7.60 o
  -1   1  24      165.37      129.77        7.64 o
   1   1  24       45.47       37.84        8.15 o
   3   1  24     1429.47     1064.74       15.39 o
